# Supplementary material for: Ssu72 phosphatase is essential for thermogenic adaptation by regulating cytosolic translation
Source: Nat Commun. 2023 Feb 25;14:1097. doi: 10.1038/s41467-023-36836-y (PMC9968297; doi:10.1038/s41467-023-36836-y)
Supplement: Supplementary file 4 — Supplementary Data 1 [file 41467_2023_36836_MOESM4_ESM.xlsx]

## Sheet: 2fold_1919
Supplementary Data 1. List of Genes Differentially Expressed Between Ssu72 WT BAT and Ssu72 aKO BAT
				Control (WT)	Ssu72 aKO		Ssu72 WT	Ssu72 aKO
test_id	gene_id	gene	locus	sample_1	sample_2	status	value_1	value_2	log2(fold_change)	absolute fold change	test_stat	p_value	q_value(FDR)	significant	product	mrnaAcc	geneName	mol	completeness	summary
Raet1e	Raet1e	Raet1e	chr10:22158608-22374139	B2-minus_B5-minus_B6-minus	B3-plus_B4-plus_B7-plus	OK	6.60524e-05	1.56941	14.5363	23760.1	0.0148123	0.2457	0.369189	no	retinoic acid early-inducible protein 1-epsilon precursor	NM_198193	169767.0	mRNA	-	-
Atp1a4	Atp1a4	Atp1a4	chr1:172223507-172258424	B2-minus_B5-minus_B6-minus	B3-plus_B4-plus_B7-plus	OK	0.0245634	9.15955	8.54262	372.894	5.98001	0.0131	0.0355009	yes	sodium/potassium-transporting ATPase subunit alpha-4	NM_001271030//NM_013734//NM_022848	181500.0	mRNA	-//Unknown	-//alpha subunit isoform of Na+, K(+)-ATPase, which has sodium/potassium ion exchange activity; may be involved in regulation of intracellular hydrogen ion homeostasis and sperm motility [RGD, Feb 2006].
Caly	Caly	Caly	chr7:140069879-140082548	B2-minus_B5-minus_B6-minus	B3-plus_B4-plus_B7-plus	OK	0.0448202	12.5367	8.12779	279.711	2.39972	0.2484	0.372366	no	neuron-specific vesicular protein calcyon	NM_001190385//NM_001190386//NM_001190399//NM_026769//NM_138915	178245.0	mRNA	Complete3End//Unknown	-//dopamine receptor 1 (D1R) of D1-like receptors interacting protein [RGD, Feb 2006].
Hemgn	Hemgn	Hemgn	chr4:46393988-46404183	B2-minus_B5-minus_B6-minus	B3-plus_B4-plus_B7-plus	OK	0.00814983	1.85697	7.83196	227.854	1.80446	0.17235	0.2803	no	hemogen	NM_053149//NM_133294	178427.0	mRNA	-//Unknown	-//may be involved in osteoblast recruitment into growing bone tissue [RGD, Feb 2006]. ##Evidence-Data-START## Transcript exon combination :: AJ302650.2 [ECO:0000332] RNAseq introns :: single sample supports all introns SAMN01906350 [ECO:0000348] ##Evidence-Data-END##
Eif3j1	Eif3j1,Eif3j2	Eif3j1,Eif3j2	chr2:122028579-122118386	B2-minus_B5-minus_B6-minus	B3-plus_B4-plus_B7-plus	OK	0.1026	17.4141	7.40708	169.728	1.7282	0.0712	0.139547	no	eukaryotic translation initiation factor 3 subunit J	NM_144545	414196.0	mRNA	Complete3End	-
Trp73	Trp73	Trp73	chr4:154056248-154140208	B2-minus_B5-minus_B6-minus	B3-plus_B4-plus_B7-plus	OK	0.00540486	0.887606	7.35952	164.224	1.18409	0.25145	0.375477	no	tumor protein p73 isoform a//tumor protein p73 isoform b//tumor protein p73 isoform c	NM_001126330//NM_001126331//NM_011642	180378.0	mRNA	Complete3End	This gene encodes tumor protein p73, which is a member of the p53 family of transcription factors involved in cellular responses to stress and development. The family members include p53, p63, and p73 and have high sequence similarity to one another, which allows p63 and p73 to transactivate p53-responsive genes causing cell cycle arrest and apoptosis. The family members can interact with each ot…
Vwa5b2	Vwa5b2	Vwa5b2	chr16:20589581-20605377	B2-minus_B5-minus_B6-minus	B3-plus_B4-plus_B7-plus	OK	0.00675527	0.992394	7.19876	146.907	1.13368	0.2197	0.337906	no	von Willebrand factor A domain-containing protein 5B2//von Willebrand factor A domain-containing protein 5B2 isoform 1//von Willebrand factor A domain-containing protein 5B2 isoform 2	NM_001134535//NM_001144953//NM_182636	183202.0	mRNA	-	-
4930407I10Rik	4930407I10Rik	4930407I10Rik	chr15:82059150-82066538	B2-minus_B5-minus_B6-minus	B3-plus_B4-plus_B7-plus	OK	0.00691462	0.986481	7.1565	142.666	2.86694	0.25175	0.375749	no	uncharacterized protein C22orf46 homolog	NM_001166475	414251.0	mRNA	Complete3End	-
Rem2	Rem2	Rem2	chr14:54476099-54480434	B2-minus_B5-minus_B6-minus	B3-plus_B4-plus_B7-plus	OK	0.0145804	2.00393	7.10266	137.44	2.08849	0.1713	0.278914	no	GTP-binding protein REM 2	NM_022685//NM_080726	164618.0	mRNA	Complete3End	-//a Ras-related small GTP-binding protein that is found in high levels in neuronal tissues [RGD, Feb 2006]. ##Evidence-Data-START## Transcript exon combination :: BC127495.1, AY916790.1 [ECO:0000332] RNAseq introns :: single sample supports all introns SAMD00052296, SAMD00052297 [ECO:0000348] ##Evidence-Data-END##
P2ry4	P2ry4	P2ry4	chrX:100590153-100594869	B2-minus_B5-minus_B6-minus	B3-plus_B4-plus_B7-plus	OK	0.00589951	0.701664	6.89404	118.936	1.95627	0.1713	0.278913	no	P2Y purinoceptor 4	NM_020621//NM_031680	183936.0	mRNA	-//Unknown	-//has purinergic nucleotide receptor activity; displays strongest agonist potency for ATP, UTP, ITP; may play a role in regulation of hepatic bile secretion [RGD, Feb 2006]. Publication Note: This RefSeq record includes a subset of the publications that are available for this gene. Please see the Gene record to access additional publications. ##Evidence-Data-START## Transcript exon combination :…
Fam187b	Fam187b	Fam187b	chr7:30973803-30989725	B2-minus_B5-minus_B6-minus	B3-plus_B4-plus_B7-plus	OK	0.0613049	6.39587	6.70499	104.329	2.87654	0.2492	0.373156	no	-//protein FAM187B isoform 1 precursor//protein FAM187B isoform 2	NM_001242647//NM_175240//NR_038860	414810.0	RNA//mRNA	Complete3End	-
Zfp819	Zfp819	Zfp819	chr7:43607168-43618279	B2-minus_B5-minus_B6-minus	B3-plus_B4-plus_B7-plus	OK	0.00788351	0.808749	6.68071	102.587	1.48574	0.1577	0.261968	no	zinc finger protein 175//zinc finger protein 819	NM_001014017//NM_028913	178377.0	mRNA	-//Complete3End	-
Celf5	Celf5	Celf5	chr10:81459227-81482709	B2-minus_B5-minus_B6-minus	B3-plus_B4-plus_B7-plus	OK	0.0243514	2.4169	6.63301	99.251	4.45183	0.044	0.0943822	no	CUGBP Elav-like family member 5//CUGBP Elav-like family member 5 isoform 1//CUGBP Elav-like family member 5 isoform 2//CUGBP Elav-like family member 5 isoform 3//CUGBP Elav-like family member 5 isoform 4	NM_001135603//NM_001311124//NM_001311126//NM_001311127//NM_176954	262647.0	mRNA	-//Complete3End	-
Ccdc81	Ccdc81	Ccdc81	chr7:89866147-89903629	B2-minus_B5-minus_B6-minus	B3-plus_B4-plus_B7-plus	OK	0.00666055	0.650231	6.60917	97.6242	1.47631	0.17235	0.2803	no	coiled-coil domain-containing protein 81	NM_001014021//NM_001162979	181206.0	mRNA	-	-
Gm4952	Gm4952	Gm4952	chr19:12599983-12627616	B2-minus_B5-minus_B6-minus	B3-plus_B4-plus_B7-plus	OK	0.0296543	2.71382	6.51594	91.5152	2.39436	0.17635	0.284911	no	glycine N-acyltransferase-like protein	NM_001013762//NM_001167907	414582.0	mRNA	Complete3End	-
Kif12	Kif12	Kif12	chr4:63165636-63172131	B2-minus_B5-minus_B6-minus	B3-plus_B4-plus_B7-plus	OK	0.0126521	1.14305	6.49737	90.3447	1.9535	0.1713	0.278913	no	kinesin-like protein KIF12//kinesin-like protein KIF12 isoform 1//kinesin-like protein KIF12 isoform 2	NM_001012102//NM_001317352//NM_010616	163791.0	mRNA	-//Complete3End	-
Optc	Optc	Optc	chr1:133897193-133907999	B2-minus_B5-minus_B6-minus	B3-plus_B4-plus_B7-plus	OK	0.215424	18.6837	6.43846	86.7299	6.52728	5e-05	0.000313715	yes	opticin//opticin isoform 1//opticin isoform 2//opticin isoform 4	NM_001107176//NM_001160420//NM_001160421//NM_001160422//NM_054076	166079.0	mRNA	-	-
Cyp3a57	Cyp3a57	Cyp3a57	chr5:145345269-145390512	B2-minus_B5-minus_B6-minus	B3-plus_B4-plus_B7-plus	OK	0.0116357	1.00742	6.43596	86.5801	1.46009	0.1713	0.278913	no	cytochrome P450, family 3, subfamily a, polypeptide 57	NM_001100180	414701.0	mRNA	-	-
Rnf186	Rnf186	Rnf186	chr4:138967111-138968366	B2-minus_B5-minus_B6-minus	B3-plus_B4-plus_B7-plus	OK	0.0229538	1.91996	6.3862	83.6445	1.88124	0.1577	0.261968	no	RING finger protein 186	NM_001109592//NM_025786	173002.0	mRNA	-//Complete3End	-
4933427I22Rik	4933427I22Rik	4933427I22Rik	chr4:139926110-139943519	B2-minus_B5-minus_B6-minus	B3-plus_B4-plus_B7-plus	OK	0.0790341	6.33232	6.32412	80.1214	2.0129	0.23895	0.361437	no	-	NR_045159//NR_045160	415857.0	RNA	-	-
Gdf15	Gdf15	Gdf15	chr8:70629393-70631635	B2-minus_B5-minus_B6-minus	B3-plus_B4-plus_B7-plus	OK	0.277351	22.0054	6.31	79.3413	5.68285	0.0026	0.00936206	yes	growth/differentiation factor 15 precursor//growth/differentiation factor 15 preproprotein	NM_001330687//NM_011819//NM_019216	165120.0	mRNA	Complete3End//Unknown	This gene encodes a secreted ligand of the TGF-beta (transforming growth factor-beta) superfamily of proteins. Ligands of this family bind various TGF-beta receptors leading to recruitment and activation of SMAD family transcription factors that regulate gene expression. The encoded preproprotein is proteolytically processed to generate each subunit of the disulfide-linked homodimer. The protein …
Myh3	Myh3	Myh3	chr11:67078299-67102291	B2-minus_B5-minus_B6-minus	B3-plus_B4-plus_B7-plus	OK	0.0103387	0.807807	6.28788	78.1343	3.60463	0.1863	0.297248	no	myosin-3	NM_001099635//NM_012604	171004.0	mRNA	Complete3End//Unknown	Myosin is a major contractile protein which converts chemical energy into mechanical energy through the hydrolysis of ATP. Myosin is a hexameric protein composed of a pair of myosin heavy chains (MYH) and two pairs of nonidentical light chains. This gene is a member of the MYH family and encodes a protein with an IQ domain and a myosin head-like domain. [provided by RefSeq, Sep 2015]. Sequence No…
Ptcra	Ptcra	Ptcra	chr17:46755662-46763712	B2-minus_B5-minus_B6-minus	B3-plus_B4-plus_B7-plus	OK	0.040102	3.13091	6.28676	78.0737	3.36937	0.25175	0.375749	no	pre T-cell antigen receptor alpha precursor	NM_011195	183882.0	mRNA	-	-
Slc36a3	Slc36a3	Slc36a3	chr11:55124822-55151706	B2-minus_B5-minus_B6-minus	B3-plus_B4-plus_B7-plus	OK	0.111499	8.37866	6.23162	75.1456	6.03082	0.00045	0.00214028	yes	proton-coupled amino acid transporter 3	NM_001024764//NM_172258	170049.0	mRNA	-	-
Stag3	Stag3	Stag3	chr5:138280508-138312393	B2-minus_B5-minus_B6-minus	B3-plus_B4-plus_B7-plus	OK	0.0142668	1.06884	6.22724	74.918	3.21342	0.0026	0.00936206	yes	cohesin subunit SA-3	NM_016964//NM_053730	169687.0	mRNA	Complete3End//Unknown	-//testis-specific protein which associates with the synaptonemal complex [RGD, Feb 2006]. ##Evidence-Data-START## Transcript exon combination :: AY027880.1 [ECO:0000332] RNAseq introns :: single sample supports all introns SAMEA2689604, SAMN02642710 [ECO:0000348] ##Evidence-Data-END##
Ticrr	Ticrr	Ticrr	chr7:79660195-79714186	B2-minus_B5-minus_B6-minus	B3-plus_B4-plus_B7-plus	OK	0.0165256	1.1809	6.15904	71.4588	2.76623	0.15235	0.254946	no	treslin	NM_029835	414635.0	mRNA	Complete3End	-
Wwc1	Wwc1	Wwc1	chr11:35839177-35980089	B2-minus_B5-minus_B6-minus	B3-plus_B4-plus_B7-plus	OK	0.0366864	2.43254	6.05107	66.3063	5.37253	0.0065	0.0199679	yes	protein KIBRA	NM_170779	172232.0	mRNA	-	-
Mmp12	Mmp12	Mmp12	chr9:7347373-7360461	B2-minus_B5-minus_B6-minus	B3-plus_B4-plus_B7-plus	OK	0.110991	7.13735	6.00687	64.3057	7.83379	5e-05	0.000313715	yes	macrophage metalloelastase isoform 1 preproprotein//macrophage metalloelastase isoform 2//macrophage metalloelastase isoform 3//macrophage metalloelastase preproprotein	NM_001320076//NM_001320077//NM_008605//NM_053963	170752.0	mRNA	Complete3End//Unknown	This gene encodes a member of the matrix metalloproteinase family of extracellular matrix-degrading enzymes that are involved in tissue remodeling, wound repair, progression of atherosclerosis and tumor invasion. The encoded preproprotein undergoes proteolytic processing to generate a mature, zinc-dependent endopeptidase enzyme. Mice lacking the encoded protein have a diminished capacity to degra…
Fendrr	Fendrr	Fendrr	chr8:121054881-121083032	B2-minus_B5-minus_B6-minus	B3-plus_B4-plus_B7-plus	OK	0.0304001	1.93681	5.99346	63.7106	3.1795	0.0026	0.00936206	yes	-	NR_045471//NR_126575//NR_130109	279352.0	RNA	Complete3End//Unknown	-//This gene encodes a spliced long non-coding RNA transcribed from a bidirectional promoter shared with Foxf1 on the opposite strand. The encoded transcript is essential for normal development of the heart and body wall. It is thought to act by binding to polycomb repressive complex 2 (PRC2) and/or TrxG/MLL complexes to promote the methylation of the promoters of target genes, thus reducing thei…
Atp6v0d2	Atp6v0d2	Atp6v0d2	chr4:19876837-19922566	B2-minus_B5-minus_B6-minus	B3-plus_B4-plus_B7-plus	OK	0.0387442	2.46037	5.98875	63.5029	4.5009	0.044	0.0943822	no	V-type proton ATPase subunit d 2	NM_001011972//NM_175406	181559.0	mRNA	-//Complete3End	-
Mroh7	Mroh7	Mroh7	chr4:106680416-106727930	B2-minus_B5-minus_B6-minus	B3-plus_B4-plus_B7-plus	OK	0.61745	37.31	5.9171	60.4259	13.1064	5e-05	0.000313715	yes	maestro heat-like repeat-containing protein family member 7	NM_001100965//NM_001126487	401965.0	mRNA	-	-
Cym	Cym	Cym	chr3:107211294-107221732	B2-minus_B5-minus_B6-minus	B3-plus_B4-plus_B7-plus	OK	0.14312	8.57251	5.90442	59.8974	6.14254	0.0006	0.00274588	yes	embryonic pepsinogen precursor	NM_001111143//NM_020091	401926.0	mRNA	-//Unknown	-//major neonatal pepsinogen [RGD, Feb 2006]. ##Evidence-Data-START## Transcript exon combination :: AJ251688.1 [ECO:0000332] RNAseq introns :: mixed/partial sample support SAMD00052296, SAMN04563759 [ECO:0000350] ##Evidence-Data-END##
Pou5f1	Pou5f1	Pou5f1	chr17:35506031-35510777	B2-minus_B5-minus_B6-minus	B3-plus_B4-plus_B7-plus	OK	0.0239721	1.38116	5.84838	57.6153	1.21471	0.2097	0.325875	no	POU domain, class 5, transcription factor 1//POU domain, class 5, transcription factor 1 isoform 1//POU domain, class 5, transcription factor 1 isoform 2	NM_001009178//NM_001252452//NM_013633	75124.0	mRNA	-//Complete3End	-//The protein encoded by this gene belongs to the POU domain family of transcription factors. POU domain transcription factors bind to a specific octamer DNA motif and regulate cell type-specific differentiation pathways. The encoded protein plays a key role in embryonic development and stem cell pluripotency. Alternative splicing results in multiple transcript variants. [provided by RefSeq, Sep…
Nlrp3	Nlrp3	Nlrp3	chr11:59542685-59566956	B2-minus_B5-minus_B6-minus	B3-plus_B4-plus_B7-plus	OK	0.0252886	1.45101	5.84243	57.378	4.62569	0.044	0.0943822	no	NACHT, LRR and PYD domains-containing protein 3	NM_001191642//NM_145827	183519.0	mRNA	-	-
Tbx4	Tbx4	Tbx4	chr11:85890062-85916097	B2-minus_B5-minus_B6-minus	B3-plus_B4-plus_B7-plus	OK	0.031414	1.7077	5.7645	54.3611	3.37524	0.1669	0.273394	no	T-box transcription factor TBX4//T-box transcription factor TBX4 isoform a//T-box transcription factor TBX4 isoform b	NM_001107034//NM_011536//NM_172798	74842.0	mRNA	-	-
1300017J02Rik	1300017J02Rik	1300017J02Rik	chr9:103250529-103288297	B2-minus_B5-minus_B6-minus	B3-plus_B4-plus_B7-plus	OK	0.136382	7.30579	5.74332	53.5686	6.68034	5e-05	0.000313715	yes	inhibitor of carbonic anhydrase precursor	NM_027918	174403.0	mRNA	-	-
Arhgap40	Arhgap40	Arhgap40	chr2:158512795-158550628	B2-minus_B5-minus_B6-minus	B3-plus_B4-plus_B7-plus	OK	0.173042	9.08596	5.71444	52.5073	7.61386	5e-05	0.000313715	yes	rho GTPase-activating protein 40	NM_001145015	414957.0	mRNA	-	-
Ankrd7	Ankrd7	Ankrd7	chr6:18866317-18879584	B2-minus_B5-minus_B6-minus	B3-plus_B4-plus_B7-plus	OK	0.0192861	1.00708	5.70647	52.2179	1.04544	0.2354	0.357428	no	ankyrin repeat domain-containing protein 7//ankyrin repeat domain-containing protein 7 isoform 1//ankyrin repeat domain-containing protein 7 isoform 2	NM_001167757//NM_001192012//NM_029202	178274.0	mRNA	-//Complete3End	-
Gulo	Gulo	Gulo	chr14:65986786-66009210	B2-minus_B5-minus_B6-minus	B3-plus_B4-plus_B7-plus	OK	0.022671	1.17044	5.69006	51.6272	3.13807	0.23325	0.354841	no	L-gulonolactone oxidase	NM_022220//NM_178747	170459.0	mRNA	-//Unknown	-//microsomal flavin enzyme, catalyzes last step of L-ascorbic acid biosynthesis [RGD, Feb 2006]. ##Evidence-Data-START## Transcript exon combination :: BC089803.1, FQ219140.1 [ECO:0000332] RNAseq introns :: single sample supports all introns SAMN01906354, SAMN01906358 [ECO:0000348] ##Evidence-Data-END##
Slc17a7	Slc17a7	Slc17a7	chr7:45163920-45176139	B2-minus_B5-minus_B6-minus	B3-plus_B4-plus_B7-plus	OK	0.0347469	1.77623	5.67579	51.1191	4.21768	0.182	0.292036	no	vesicular glutamate transporter 1	NM_053859//NM_182993	176300.0	mRNA	-//Unknown	-//a Na(+)-dependent inorganic phosphate cotransporter; may be involved in neuronal Na+ transport [RGD, Feb 2006]. Publication Note: This RefSeq record includes a subset of the publications that are available for this gene. Please see the Gene record to access additional publications. ##Evidence-Data-START## Transcript exon combination :: U07609.1, FQ211811.1 [ECO:0000332] RNAseq introns :: singl…
Myo15	Myo15	Myo15	chr11:60469338-60528368	B2-minus_B5-minus_B6-minus	B3-plus_B4-plus_B7-plus	OK	0.160299	8.14663	5.66737	50.8215	11.0301	5e-05	0.000313715	yes	unconventional myosin-XV isoform 1//unconventional myosin-XV isoform 2a//unconventional myosin-XV isoform 3	NM_001103171//NM_010862//NM_182698	164339.0	mRNA	-	-
1700019B03Rik	1700019B03Rik	1700019B03Rik	chr8:3470861-3487178	B2-minus_B5-minus_B6-minus	B3-plus_B4-plus_B7-plus	OK	0.106993	5.20301	5.60376	48.6294	5.62702	0.00055	0.00255382	yes	uncharacterized protein C19orf45 homolog	NM_029598	178431.0	mRNA	-	-
2300005B03Rik	2300005B03Rik	2300005B03Rik	chr15:74742838-74746687	B2-minus_B5-minus_B6-minus	B3-plus_B4-plus_B7-plus	OK	0.264095	12.5957	5.57573	47.6938	3.00143	0.0026	0.00936206	yes	-	-	-	-	-	-
Scd3	Scd3	Scd3	chr19:44203287-44244016	B2-minus_B5-minus_B6-minus	B3-plus_B4-plus_B7-plus	OK	0.0403616	1.8886	5.54819	46.792	5.00034	0.00185	0.00708257	yes	acyl-CoA desaturase 3	NM_024450	165772.0	mRNA	-	-
Ascl3	Ascl3	Ascl3	chr7:109727464-109731732	B2-minus_B5-minus_B6-minus	B3-plus_B4-plus_B7-plus	OK	0.160047	7.2083	5.49309	45.0386	3.49741	0.044	0.0943822	no	achaete-scute homolog 3	NM_001271234//NM_020051	182832.0	mRNA	-//Complete3End	-//mouse homolog represses transcription and may play a role in salivary gland development [RGD, Feb 2006]. Sequence Note: This RefSeq record was created from transcript and genomic sequence data to make the sequence consistent with the reference genome assembly. The genomic coordinates used for the transcript record were based on transcript alignments.
Slit1	Slit1	Slit1	chr19:41600256-41743856	B2-minus_B5-minus_B6-minus	B3-plus_B4-plus_B7-plus	OK	0.0243369	1.09086	5.48618	44.8233	4.54062	0.044	0.0943822	no	slit homolog 1 protein precursor	NM_015748//NM_022953	164645.0	mRNA	-//Unknown	-//homolog of Drosophila slit; may play a role in protein-protein interactions during midline formation in the central nervous system; specifically expressed in fetal and adult forebrain neurons [RGD, Feb 2006]. Publication Note: This RefSeq record includes a subset of the publications that are available for this gene. Please see the Gene record to access additional publications. ##Evidence-Data-…
F2	F2	F2	chr2:91625319-91636414	B2-minus_B5-minus_B6-minus	B3-plus_B4-plus_B7-plus	OK	0.0247656	1.09856	5.47113	44.3583	2.92469	0.2351	0.357058	no	prothrombin isoform 1 preproprotein//prothrombin isoform 2//prothrombin precursor//prothrombin preproprotein//silk fibroin 2 precursor	NM_000506//NM_001104585//NM_001122985//NM_001133379//NM_001166195//NM_001280901//NM_001311257//NM_010168//NM_022924//NM_173877//NM_204605	69351.0	mRNA	-//Complete3End	-//Coagulation factor II is proteolytically cleaved to form thrombin in the first step of the coagulation cascade which ultimately results in the stemming of blood loss. F2 also plays a role in maintaining vascular integrity during development and postnatal life. Peptides derived from the C-terminus of this protein have antimicrobial activity against E. coli and P. aeruginosa. Mutations in F2 lea…
Kif7	Kif7	Kif7	chr7:79660195-79714186	B2-minus_B5-minus_B6-minus	B3-plus_B4-plus_B7-plus	OK	1.09031	45.1822	5.37294	41.4398	13.3089	5e-05	0.000313715	yes	kinesin-like protein KIF7 isoform 1//kinesin-like protein KIF7 isoform 2	NM_001291222//NM_010626	185398.0	mRNA	Complete3End	-
Epn3	Epn3	Epn3	chr11:94489598-94499974	B2-minus_B5-minus_B6-minus	B3-plus_B4-plus_B7-plus	OK	0.0186627	0.757889	5.34376	40.6098	2.88303	0.0026	0.00936206	yes	epsin-3	NM_001024791//NM_027984	173580.0	mRNA	-	-
Zfp457	Zfp457	Zfp457	chr13:67292450-67306412	B2-minus_B5-minus_B6-minus	B3-plus_B4-plus_B7-plus	OK	0.0175316	0.667947	5.2517	38.0996	2.26447	0.25175	0.375749	no	zinc finger protein 457	NM_001003666	192722.0	mRNA	-	-
Ptgdr2	Ptgdr2	Ptgdr2	chr19:10937159-10949266	B2-minus_B5-minus_B6-minus	B3-plus_B4-plus_B7-plus	OK	0.0252858	0.943419	5.2215	37.3102	1.41565	0.2101	0.326377	no	prostaglandin D2 receptor 2	NM_001012070//NM_001172742//NM_009962	280796.0	mRNA	-	-
E130012A19Rik	E130012A19Rik	E130012A19Rik	chr11:97627386-97629716	B2-minus_B5-minus_B6-minus	B3-plus_B4-plus_B7-plus	OK	0.212261	7.82067	5.20338	36.8446	7.00547	5e-05	0.000313715	yes	-	-	-	-	-	-
Got1l1	Got1l1	Got1l1	chr8:27197458-27202547	B2-minus_B5-minus_B6-minus	B3-plus_B4-plus_B7-plus	OK	0.67214	23.1129	5.10379	34.387	8.89947	5e-05	0.000313715	yes	putative aspartate aminotransferase, cytoplasmic 2	NM_001014003//NM_029674	178793.0	mRNA	-	-
Cyp4f14	Cyp4f14	Cyp4f14	chr17:32905069-32917342	B2-minus_B5-minus_B6-minus	B3-plus_B4-plus_B7-plus	OK	0.0250249	0.848813	5.08401	33.9187	1.2019	0.08405	0.159664	no	leukotriene-B4 omega-hydroxylase 3	NM_001204333//NM_001204334//NM_001204335//NM_001204336//NM_022434	172913.0	mRNA	Complete3End	-
Sec1	Sec1	Sec1	chr7:45677685-45694556	B2-minus_B5-minus_B6-minus	B3-plus_B4-plus_B7-plus	OK	0.0503922	1.70334	5.07902	33.8017	3.66016	0.0209	0.0518849	no	fucosyltransferase 10//galactoside 2-alpha-L-fucosyltransferase 3	NM_001135584//NM_001271578	155923.0	mRNA	-//Complete3End	-//This gene is one of three genes in mouse which encode a galactoside 2-L-fucosyltransferase. These genes differ in their developmental- and tissue-specific expression. This gene is predicted to encode a type II membrane protein, which is anchored in the Golgi apparatus and controls the final step in the creation of alpha (1,2) fucosylated carbhohydrates by the addition of a terminal fucose in a…
Ccdc13	Ccdc13	Ccdc13	chr9:121797626-121839461	B2-minus_B5-minus_B6-minus	B3-plus_B4-plus_B7-plus	OK	0.0588428	1.9742	5.06826	33.5504	5.08035	0.0006	0.00274588	yes	coiled-coil domain-containing protein 13	NM_028384	185770.0	mRNA	Complete3End	-
Hsh2d	Hsh2d	Hsh2d	chr8:72189667-72200958	B2-minus_B5-minus_B6-minus	B3-plus_B4-plus_B7-plus	OK	0.0691889	2.28316	5.04435	32.9989	2.94755	0.044	0.0943822	no	hematopoietic SH2 domain-containing protein	NM_001271328//NM_197944	182040.0	mRNA	-	-
Psrc1	Psrc1	Psrc1	chr3:108383803-108388231	B2-minus_B5-minus_B6-minus	B3-plus_B4-plus_B7-plus	OK	0.0605378	1.98209	5.03304	32.7414	2.98169	0.16025	0.265062	no	proline/serine-rich coiled-coil protein 1	NM_001044302//NM_001190161//NM_019976	172524.0	mRNA	-//Complete3End	-
BC051019	BC051019	BC051019	chr7:109703736-109723771	B2-minus_B5-minus_B6-minus	B3-plus_B4-plus_B7-plus	OK	0.0254007	0.821108	5.01463	32.3262	1.05658	0.1818	0.291752	no	uncharacterized protein C11orf16 homolog	NM_001040700	178492.0	mRNA	Complete3End	-
Lrrc8e	Lrrc8e	Lrrc8e	chr8:4226826-4237470	B2-minus_B5-minus_B6-minus	B3-plus_B4-plus_B7-plus	OK	0.0946226	3.00354	4.98834	31.7423	6.8579	5e-05	0.000313715	yes	volume-regulated anion channel subunit LRRC8E	NM_001034139//NM_028175	176782.0	mRNA	-//Complete3End	-
Psors1c2	Psors1c2	Psors1c2	chr17:35533200-35534648	B2-minus_B5-minus_B6-minus	B3-plus_B4-plus_B7-plus	OK	0.0269037	0.775516	4.84928	28.8256	1.20428	0.1577	0.261968	no	psoriasis susceptibility 1 candidate gene 2 protein homolog precursor//psoriasis susceptibility 1 candidate gene 2 protein precursor	NM_001166016//NM_020576	72040.0	mRNA	-//Complete3End	-
Zmynd12	Zmynd12	Zmynd12	chr4:119422683-119453899	B2-minus_B5-minus_B6-minus	B3-plus_B4-plus_B7-plus	OK	0.0718425	2.06685	4.84645	28.7692	3.01394	0.044	0.0943822	no	zinc finger MYND domain-containing protein 12	NM_001014900//NM_001107970	185852.0	mRNA	-//Complete3End	-
Rnf207	Rnf207	Rnf207	chr4:152297213-152318625	B2-minus_B5-minus_B6-minus	B3-plus_B4-plus_B7-plus	OK	0.0231854	0.66486	4.84176	28.6758	0.675546	0.37995	0.511832	no	RING finger protein 207	NM_001033489	75566.0	mRNA	-	-
Lcn2	Lcn2	Lcn2	chr2:32384636-32387739	B2-minus_B5-minus_B6-minus	B3-plus_B4-plus_B7-plus	OK	0.616888	17.0277	4.78673	27.6026	7.15471	5e-05	0.000313715	yes	neutrophil gelatinase-associated lipocalin precursor	NM_008491//NM_130741	181695.0	mRNA	-//Unknown	-//mouse homolog plays a role in IL3 withdrawal-induced apoptosis [RGD, Feb 2006]. Publication Note: This RefSeq record includes a subset of the publications that are available for this gene. Please see the Gene record to access additional publications. ##Evidence-Data-START## Transcript exon combination :: X13295.1, BC089053.1 [ECO:0000332] RNAseq introns :: mixed/partial sample support SAMD0005…
Slc3a1	Slc3a1	Slc3a1	chr17:85028346-85090274	B2-minus_B5-minus_B6-minus	B3-plus_B4-plus_B7-plus	OK	0.0459656	1.26852	4.78645	27.5972	1.35628	0.16505	0.271202	no	neutral and basic amino acid transport protein rBAT	NM_009205//NM_017216	173170.0	mRNA	Complete3End//Unknown	-//carrier protein involved with the transport of cystine and other amino acids across the membrane [RGD, Feb 2006]. ##Evidence-Data-START## Transcript exon combination :: M77345.1, M80804.1 [ECO:0000332] RNAseq introns :: single sample supports all introns SAMEA2689597, SAMN02642745 [ECO:0000348] ##Evidence-Data-END##
Cacna2d2	Cacna2d2	Cacna2d2	chr9:107399879-107529343	B2-minus_B5-minus_B6-minus	B3-plus_B4-plus_B7-plus	OK	0.061196	1.68732	4.78515	27.5724	5.7702	5e-05	0.000313715	yes	voltage-dependent calcium channel subunit alpha-2/delta-2 isoform 1 precursor//voltage-dependent calcium channel subunit alpha-2/delta-2 isoform 2 precursor//voltage-dependent calcium channel subunit alpha-2/delta-2 isoform 3 precursor//voltage-dependent calcium channel subunit alpha-2/delta-2 isoform 4 precursor//voltage-dependent calcium channel subunit alpha-2/delta-2 isoform 5 precursor//volt…	NM_001174047//NM_001174048//NM_001174049//NM_001174050//NM_020263//NM_175592	165673.0	mRNA	-//Complete3End//Unknown	-//auxiliary subunit of a voltage dependent calcium channel; may be involved in calcium currents in the heart [RGD, Feb 2006]. ##Evidence-Data-START## Transcript exon combination :: AF486277.1 [ECO:0000332] RNAseq introns :: single sample supports all introns SAMEA2689595 [ECO:0000348] ##Evidence-Data-END##
Cilp2	Cilp2	Cilp2	chr8:69880365-69887392	B2-minus_B5-minus_B6-minus	B3-plus_B4-plus_B7-plus	OK	0.0896752	2.34971	4.71163	26.2025	5.12812	0.0001	0.000586353	yes	cartilage intermediate layer protein 2 precursor	NM_001107307//NM_026818	402404.0	mRNA	-	-
Mgarp	Mgarp	Mgarp	chr3:51388412-51396547	B2-minus_B5-minus_B6-minus	B3-plus_B4-plus_B7-plus	OK	0.122537	3.19463	4.70436	26.0707	3.63415	0.00025	0.00129776	yes	-//protein MGARP	NM_001109556//NM_026358//NR_028121	402356.0	RNA//mRNA	-//Complete3End	-
Car5a	Car5a	Car5a	chr8:121907832-121944912	B2-minus_B5-minus_B6-minus	B3-plus_B4-plus_B7-plus	OK	0.0417198	1.05277	4.65731	25.2343	2.55943	0.1386	0.23686	no	carbonic anhydrase 5A, mitochondrial precursor	NM_007608	176461.0	mRNA	-	-
Adam2	Adam2	Adam2	chr14:66027328-66077733	B2-minus_B5-minus_B6-minus	B3-plus_B4-plus_B7-plus	OK	0.242057	6.03208	4.63924	24.9201	7.31954	5e-05	0.000313715	yes	disintegrin and metalloproteinase domain-containing protein 2 precursor//disintegrin and metalloproteinase domain-containing protein 2 preproprotein	NM_001172910//NM_009618//NM_020077	187635.0	mRNA	-//Complete3End//Unknown	-//This gene encodes a member of a disintegrin and metalloprotease (ADAM) family of endoproteases that play important roles in various biological processes including cell signaling, adhesion and migration. This gene is predominantly expressed in the epididymis, where the encoded preproprotein undergoes proteolytic processing to generate a mature, functional protein. Male mice lacking the encoded …
Fosl1	Fosl1	Fosl1	chr19:5447697-5457563	B2-minus_B5-minus_B6-minus	B3-plus_B4-plus_B7-plus	OK	0.0277157	0.668232	4.59157	24.1102	0.667428	0.1704	0.277911	no	fos-related antigen 1	NM_010235//NM_012953	178835.0	mRNA	-//Unknown	-//protein, antigenically related to c-fos; involved in serum inducible cellular immediate-early transcriptional response [RGD, Feb 2006]. Publication Note: This RefSeq record includes a subset of the publications that are available for this gene. Please see the Gene record to access additional publications. ##Evidence-Data-START## Transcript exon combination :: M19651.1, BC097342.1 [ECO:0000332]…
Galr2	Galr2	Galr2	chr11:116280938-116283938	B2-minus_B5-minus_B6-minus	B3-plus_B4-plus_B7-plus	OK	0.275347	6.56699	4.57591	23.8499	5.87028	5e-05	0.000313715	yes	galanin receptor type 2	NM_010254//NM_019172	183683.0	mRNA	Complete3End	-//mediates inositol phospholipid turnover and intracellular calcium levels; functions through the activation of phospholipase C [RGD, Feb 2006]. Sequence Note: The RefSeq transcript and protein were derived from genomic sequence to make the sequence consistent with the reference genome assembly. The genomic coordinates used for the transcript record were based on alignments. Publication Note: Th…
Plch2	Plch2	Plch2	chr4:154983114-155010984	B2-minus_B5-minus_B6-minus	B3-plus_B4-plus_B7-plus	OK	0.027217	0.645704	4.56829	23.7243	3.591	5e-05	0.000313715	yes	1-phosphatidylinositol 4,5-bisphosphate phosphodiesterase eta-2 isoform a//1-phosphatidylinositol 4,5-bisphosphate phosphodiesterase eta-2 isoform b	NM_001113360//NM_175556	177391.0	mRNA	Complete3End	-
Clec4d	Clec4d	Clec4d	chr6:123262106-123275268	B2-minus_B5-minus_B6-minus	B3-plus_B4-plus_B7-plus	OK	0.0453632	1.02378	4.49624	22.5685	2.23061	0.1761	0.284579	no	C-type lectin domain family 4 member D//C-type lectin domain family 4 member D isoform 1//C-type lectin domain family 4 member D isoform 2	NM_001003707//NM_001163161//NM_010819	182452.0	mRNA	-//Complete3End//Unknown	-//human homolog may act as an endocytic receptor [RGD, Feb 2006]. ##Evidence-Data-START## Transcript exon combination :: AY339882.1, AY494065.1 [ECO:0000332] RNAseq introns :: single sample supports all introns SAMEA2689594, SAMEA2689599 [ECO:0000348] ##Evidence-Data-END##
Cplx1	Cplx1	Cplx1	chr5:108518553-108550027	B2-minus_B5-minus_B6-minus	B3-plus_B4-plus_B7-plus	OK	0.0565779	1.27261	4.49141	22.4931	3.73528	0.044	0.0943822	no	complexin-1	NM_007756//NM_022864	173375.0	mRNA	-//Unknown	-//binds the assembled SNARE (soluble N-ethylmaleimide-sensitive factor attached protein receptor) complex; modulates synaptic vesicle exocytosis [RGD, Feb 2006]. Publication Note: This RefSeq record includes a subset of the publications that are available for this gene. Please see the Gene record to access additional publications. ##Evidence-Data-START## Transcript exon combination :: BC093605.1…
Zfp811	Zfp811	Zfp811	chr17:32795675-32809931	B2-minus_B5-minus_B6-minus	B3-plus_B4-plus_B7-plus	OK	0.166507	3.68415	4.46768	22.1261	7.57718	5e-05	0.000313715	yes	zinc finger protein 811 isoform 1//zinc finger protein 811 isoform 2	NM_001267583//NM_183177	178643.0	mRNA	Complete3End	-
Hhipl2	Hhipl2	Hhipl2	chr1:183418502-183437053	B2-minus_B5-minus_B6-minus	B3-plus_B4-plus_B7-plus	OK	0.0425363	0.939364	4.46492	22.0838	3.63497	0.044	0.0943822	no	HHIP-like protein 2 isoform 1 precursor//HHIP-like protein 2 isoform 2	NM_001308052//NM_030175	176962.0	mRNA	Complete3End	-
Siglec1	Siglec1	Siglec1	chr2:131069219-131086765	B2-minus_B5-minus_B6-minus	B3-plus_B4-plus_B7-plus	OK	0.416812	9.17197	4.45976	22.0051	9.77635	5e-05	0.000313715	yes	sialoadhesin precursor	NM_001107777//NM_011426	185490.0	mRNA	-//Complete3End	-
Spata25	Spata25	Spata25	chr2:164827381-164828534	B2-minus_B5-minus_B6-minus	B3-plus_B4-plus_B7-plus	OK	0.0415486	0.901781	4.43991	21.7042	1.41285	0.1577	0.261968	no	spermatogenesis-associated protein 25	NM_001025769//NM_029370	402202.0	mRNA	-	-
Cxcr5	Cxcr5	Cxcr5	chr9:44511786-44526421	B2-minus_B5-minus_B6-minus	B3-plus_B4-plus_B7-plus	OK	0.0551845	1.19716	4.43921	21.6938	3.46165	0.0026	0.00936206	yes	C-X-C chemokine receptor type 5	NM_007551//NM_053303	180223.0	mRNA	-//Unknown	-//G-protein coupled receptor that may play a role in the nervous and immune systems [RGD, Feb 2006]. ##Evidence-Data-START## Transcript exon combination :: CV074888.1 [ECO:0000332] RNAseq introns :: single sample supports all introns SAMD00052296, SAMEA2689594 [ECO:0000348] ##Evidence-Data-END##
BC061194	BC061194	BC061194	chr2:18699021-18749605	B2-minus_B5-minus_B6-minus	B3-plus_B4-plus_B7-plus	OK	0.0641708	1.35299	4.39809	21.0842	2.78952	0.044	0.0943822	no	-	-	-	-	-	-
Rnf39	Rnf39	Rnf39	chr17:36943050-36947986	B2-minus_B5-minus_B6-minus	B3-plus_B4-plus_B7-plus	OK	0.0614854	1.27661	4.37593	20.7628	3.43263	0.2351	0.357058	no	RING finger protein 39	NM_001099632//NM_134374	162643.0	mRNA	-//Unknown	-//expression is induced during long-term potentiation; may play a role in synaptic plasticity [RGD, Feb 2006]. Sequence Note: The RefSeq transcript and protein were derived from genomic sequence to make the sequence consistent with the reference genome assembly. The genomic coordinates used for the transcript record were based on alignments. ##Evidence-Data-START## Transcript exon combination ::…
Elovl3	Elovl3	Elovl3	chr19:46131898-46148325	B2-minus_B5-minus_B6-minus	B3-plus_B4-plus_B7-plus	OK	6.87532	142.229	4.37064	20.6869	12.3194	5e-05	0.000313715	yes	elongation of very long chain fatty acids protein 3	NM_001107602//NM_007703	173584.0	mRNA	-	-
Phyhip	Phyhip	Phyhip	chr14:70457516-70468824	B2-minus_B5-minus_B6-minus	B3-plus_B4-plus_B7-plus	OK	0.209283	4.25355	4.34514	20.3244	6.46339	5e-05	0.000313715	yes	phytanoyl-CoA hydroxylase-interacting protein	NM_001017376//NM_145981	176537.0	mRNA	-	-
Gm5779	Gm5779	Gm5779	chr10:75352054-75352961	B2-minus_B5-minus_B6-minus	B3-plus_B4-plus_B7-plus	OK	0.482005	9.7061	4.33177	20.1369	5.64679	5e-05	0.000313715	yes	-	NR_033602	407751.0	RNA	-	-
Ankmy1	Ankmy1	Ankmy1	chr1:92870128-92902906	B2-minus_B5-minus_B6-minus	B3-plus_B4-plus_B7-plus	OK	0.164809	3.19006	4.27472	19.3561	6.5271	5e-05	0.000313715	yes	ankyrin repeat and MYND domain-containing protein 1 isoform 1//ankyrin repeat and MYND domain-containing protein 1 isoform 2	NM_001347091//NM_172850	184247.0	mRNA	-//Complete3End	-
Gadd45a	Gadd45a	Gadd45a	chr6:67035095-67080652	B2-minus_B5-minus_B6-minus	B3-plus_B4-plus_B7-plus	OK	2.04795	39.6036	4.27338	19.3382	8.18997	5e-05	0.000313715	yes	growth arrest and DNA damage-inducible protein GADD45 alpha	NM_007836//NM_024127	163057.0	mRNA	-//Unknown	-//may mediate a delay in G2 to M cell cycle progression; may induce DNA repair [RGD, Feb 2006]. Publication Note: This RefSeq record includes a subset of the publications that are available for this gene. Please see the Gene record to access additional publications. ##Evidence-Data-START## Transcript exon combination :: BC081795.1, FQ216523.1 [ECO:0000332] RNAseq introns :: mixed/partial sample …
Tulp2	Tulp2	Tulp2	chr7:45473562-45522603	B2-minus_B5-minus_B6-minus	B3-plus_B4-plus_B7-plus	OK	0.0517328	0.994163	4.26433	19.2173	0.33182	0.01125	0.0313904	yes	tubby-related protein 2//tubby-related protein 2 isoform 1//tubby-related protein 2 isoform 2//tubby-related protein 2 isoform 3//tubby-related protein 2 isoform 4//tubby-related protein 2 isoform 5	NM_001012168//NM_001045555//NM_001290996//NM_001290998//NM_001290999//NM_008807	164755.0	mRNA	-//Complete3End	-
Abca4	Abca4	Abca4	chr3:122044459-122180061	B2-minus_B5-minus_B6-minus	B3-plus_B4-plus_B7-plus	OK	0.135206	2.56828	4.24757	18.9953	7.63603	5e-05	0.000313715	yes	retinal-specific ATP-binding cassette transporter	NM_001107721//NM_007378	177609.0	mRNA	-//Complete3End	-//The membrane-associated protein encoded by this gene is a member of the superfamily of ATP-binding cassette (ABC) transporters. ABC proteins transport various molecules across extra- and intracellular membranes. ABC genes are divided into seven distinct subfamilies (ABC1, MDR/TAP, MRP, ALD, OABP, GCN20, White). This protein is a member of the ABC1 subfamily. Members of the ABC1 subfamily compr…
2610528A11Rik	2610528A11Rik	2610528A11Rik	chr14:37102139-37110101	B2-minus_B5-minus_B6-minus	B3-plus_B4-plus_B7-plus	OK	1.20346	22.5357	4.22695	18.7258	6.72307	5e-05	0.000313715	yes	secreted protein C10orf99 homolog precursor	NM_001206684	359502.0	mRNA	Complete3End	-
Ermap	Ermap	Ermap	chr4:119175456-119190011	B2-minus_B5-minus_B6-minus	B3-plus_B4-plus_B7-plus	OK	0.0983461	1.83854	4.22455	18.6946	6.18955	5e-05	0.000313715	yes	erythroid membrane-associated protein	NM_013848	165080.0	mRNA	-	-
Mycbpap	Mycbpap	Mycbpap	chr11:94501346-94521502	B2-minus_B5-minus_B6-minus	B3-plus_B4-plus_B7-plus	OK	0.0487917	0.906761	4.21601	18.5843	3.54094	0.00105	0.00440723	yes	MYCBP-associated protein	NM_001009482//NM_170671	175941.0	mRNA	-//Complete3End	-
F12	F12	F12	chr13:55417965-55426802	B2-minus_B5-minus_B6-minus	B3-plus_B4-plus_B7-plus	OK	0.0449477	0.829682	4.20624	18.4588	2.36981	0.0026	0.00936206	yes	coagulation factor XII precursor//coagulation factor XII preproprotein	NM_000505//NM_001014006//NM_001075119//NM_001168212//NM_021489//NM_214242	74737.0	mRNA	-//Complete3End//FullLength	-//This gene encodes a glycoprotein coagulation factor that plays an important role in the intrinsic pathway of blood coagulation and hemostasis. The encoded protein is an inactive zymogen that is autoactivated upon contact with negatively charged surfaces or misfolded protein aggregates. Mice lacking the encoded protein have a severe defect in forming stable fibrin clots. [provided by RefSeq, Ap…
Chrnb4	Chrnb4	Chrnb4	chr9:55028155-55048544	B2-minus_B5-minus_B6-minus	B3-plus_B4-plus_B7-plus	OK	0.33647	6.14459	4.19077	18.2619	7.61336	5e-05	0.000313715	yes	neuronal acetylcholine receptor subunit beta-4 precursor	NM_052806//NM_148944	166554.0	mRNA	-//Unknown	-//may act as a subunit of a neuronal nicotinic acetylcholine receptor [RGD, Feb 2006]. Publication Note: This RefSeq record includes a subset of the publications that are available for this gene. Please see the Gene record to access additional publications. ##Evidence-Data-START## Transcript exon combination :: AY574260.1 [ECO:0000332] RNAseq introns :: single sample supports all introns SAMN006…
Oprl1	Oprl1	Oprl1	chr2:181715015-181720985	B2-minus_B5-minus_B6-minus	B3-plus_B4-plus_B7-plus	OK	0.0624535	1.092	4.12805	17.485	2.96208	5e-05	0.000313715	yes	-//nociceptin receptor//nociceptin receptor isoform 1//nociceptin receptor isoform 1x//nociceptin receptor isoform 2//nociceptin receptor isoform 3//nociceptin receptor isoform 4//nociceptin receptor isoform 5	NM_001172991//NM_001252565//NM_001281403//NM_001310286//NM_001318919//NM_001318920//NM_001318922//NM_001318923//NM_001318924//NM_001318925//NM_001318947//NM_001318948//NM_011012//NM_031569//NR_134926	178465.0	RNA//mRNA	-//Complete3End	-//The protein encoded by this gene is a member of the 7 transmembrane-spanning G protein-coupled receptor family, and functions as a receptor for the endogenous, opioid-related neuropeptide, nociceptin/orphanin FQ. This receptor-ligand system modulates a variety of biological functions and neurobehavior, including stress responses and anxiety behavior, learning and memory, locomotor activity, an…
Styxl1	Styxl1	Styxl1	chr5:135747219-135778385	B2-minus_B5-minus_B6-minus	B3-plus_B4-plus_B7-plus	OK	0.323832	5.47925	4.08066	16.92	5.5384	5e-05	0.000313715	yes	serine/threonine/tyrosine-interacting-like protein 1//serine/threonine/tyrosine-interacting-like protein 1 isoform a//serine/threonine/tyrosine-interacting-like protein 1 isoform b//serine/threonine/tyrosine-interacting-like protein 1 isoform c	NM_001037788//NM_001289554//NM_001289555//NM_001289556//NM_001289557//NM_029659	177656.0	mRNA	-//Complete3End	-
Golga7b	Golga7b	Golga7b	chr19:42247577-42270348	B2-minus_B5-minus_B6-minus	B3-plus_B4-plus_B7-plus	OK	0.19947	3.34187	4.06641	16.7537	5.69863	5e-05	0.000313715	yes	golgin subfamily A member 7B	NM_001141983//NM_001305219//NM_027694	178139.0	mRNA	-//Complete3End	-
Tmem190	Tmem190	Tmem190	chr7:4782939-4784340	B2-minus_B5-minus_B6-minus	B3-plus_B4-plus_B7-plus	OK	0.0615121	1.02334	4.05627	16.6364	1.41864	0.1713	0.278913	no	transmembrane protein 190 precursor	NM_030028	414055.0	mRNA	-	-
Ankle1	Ankle1	Ankle1	chr8:71406011-71409904	B2-minus_B5-minus_B6-minus	B3-plus_B4-plus_B7-plus	OK	0.170606	2.6966	3.9824	15.806	4.89571	5e-05	0.000313715	yes	ankyrin repeat and LEM domain-containing protein 1 isoform 1//ankyrin repeat and LEM domain-containing protein 1 isoform 2	NM_001310502//NM_172756	176523.0	mRNA	-	-
Fgf21	Fgf21	Fgf21	chr7:45613889-45615490	B2-minus_B5-minus_B6-minus	B3-plus_B4-plus_B7-plus	OK	0.242398	3.80201	3.97131	15.685	4.27138	0.00025	0.00129776	yes	fibroblast growth factor 21 precursor	NM_020013//NM_130752	178216.0	mRNA	-//Unknown	-//member of the fibroblast growth factor (FGF) family; implicated in activities including embryonic development, cell growth, morphogenesis, tissue growth, and tumor growth and invasion [RGD, Feb 2006]. Publication Note: This RefSeq record includes a subset of the publications that are available for this gene. Please see the Gene record to access additional publications. ##Evidence-Data-START## …
Zfp599	Zfp599	Zfp599	chr9:22055459-22389206	B2-minus_B5-minus_B6-minus	B3-plus_B4-plus_B7-plus	OK	0.140836	2.19351	3.96115	15.5749	0.655474	0.2746	0.400914	no	zinc finger-like protein	NM_181419	414601.0	mRNA	-	-
9430060I03Rik	9430060I03Rik	9430060I03Rik	chr1:92933542-92950590	B2-minus_B5-minus_B6-minus	B3-plus_B4-plus_B7-plus	OK	0.190611	2.94353	3.94884	15.4426	1.92917	0.2481	0.372048	no	-	NR_015525	416259.0	RNA	-	-
Gpnmb	Gpnmb	Gpnmb	chr6:49036517-49058182	B2-minus_B5-minus_B6-minus	B3-plus_B4-plus_B7-plus	OK	0.481299	7.23278	3.90954	15.0276	8.12708	5e-05	0.000313715	yes	transmembrane glycoprotein NMB precursor	NM_053110//NM_133298	175573.0	mRNA	-//Unknown	-//may play a role in bone matrix production and mineralization; overexpressed in the osteopetrosis mutant op rat [RGD, Feb 2006]. Publication Note: This RefSeq record includes a subset of the publications that are available for this gene. Please see the Gene record to access additional publications. ##Evidence-Data-START## Transcript exon combination :: AF184983.2, BC061725.1 [ECO:0000332] RNAse…
Baat	Baat	Baat	chr4:49489417-49506558	B2-minus_B5-minus_B6-minus	B3-plus_B4-plus_B7-plus	OK	0.0514361	0.758438	3.88218	14.7452	3.07719	0.0441	0.0945489	no	bile acid-CoA:amino acid N-acyltransferase	NM_007519//NM_017300	181593.0	mRNA	-//Unknown	-//may play a role in acute phase response [RGD, Feb 2006]. ##Evidence-Data-START## Transcript exon combination :: BC088153.1, D43964.1 [ECO:0000332] RNAseq introns :: single sample supports all introns SAMEA2689597, SAMEA2689598 [ECO:0000348] ##Evidence-Data-END##
Trem2	Trem2	Trem2	chr17:48346400-48352276	B2-minus_B5-minus_B6-minus	B3-plus_B4-plus_B7-plus	OK	0.302275	4.39755	3.86277	14.5482	4.49704	5e-05	0.000313715	yes	triggering receptor expressed on myeloid cells 2 isoform 1 precursor//triggering receptor expressed on myeloid cells 2 isoform 2 precursor//triggering receptor expressed on myeloid cells 2 precursor	NM_001106884//NM_001272078//NM_031254	176847.0	mRNA	-//Complete3End	-//The protein encoded by this gene is part of the immunoglobulin and lectin-like superfamily and functions as part of the innate immune system. This gene forms part of a cluster of genes on mouse chromosome 17 thought to be involved in innate immunity. This protein associates with the adaptor protein Dap-12 and recruits several factors, such as kinases and phospholipase C-gamma, to form a recept…
Hes3	Hes3	Hes3	chr4:152285971-152291662	B2-minus_B5-minus_B6-minus	B3-plus_B4-plus_B7-plus	OK	0.0510422	0.727816	3.83381	14.2591	2.19939	0.0026	0.00936206	yes	transcription factor HES-3	NM_008237//NM_022687	50165.0	mRNA	Complete3End//Unknown	-//helix-loop-helix (HLH) protein; may function as repressor in neurons [RGD, Feb 2006]. ##Evidence-Data-START## Transcript exon combination :: D13418.1 [ECO:0000332] RNAseq introns :: single sample supports all introns SAMEA2689595, SAMN02642602 [ECO:0000348] ##Evidence-Data-END##
Cyp4f39	Cyp4f39	Cyp4f39	chr17:32452722-32493320	B2-minus_B5-minus_B6-minus	B3-plus_B4-plus_B7-plus	OK	0.0559114	0.774966	3.79292	13.8606	2.91413	0.0032	0.0111105	yes	cytochrome P450, family 2, subfamily E, polypeptide 2 homolog	NM_177307	185581.0	mRNA	-	-
Extl1	Extl1	Extl1	chr4:134356372-134372547	B2-minus_B5-minus_B6-minus	B3-plus_B4-plus_B7-plus	OK	0.343526	4.67849	3.76755	13.619	6.56186	5e-05	0.000313715	yes	exostosin-like 1	NM_001107985//NM_019578	165564.0	mRNA	-	-
Bmp8b	Bmp8b	Bmp8b	chr4:123105164-123126091	B2-minus_B5-minus_B6-minus	B3-plus_B4-plus_B7-plus	OK	0.0686987	0.929596	3.75825	13.5315	3.42532	0.0004	0.00194094	yes	bone morphogenetic protein 8B preproprotein	NM_007559	184941.0	mRNA	Unknown	This gene encodes a secreted ligand of the TGF-beta (transforming growth factor-beta) superfamily of proteins. Ligands of this family bind various TGF-beta receptors leading to recruitment and activation of SMAD family transcription factors that regulate gene expression. The encoded preproprotein is proteolytically processed to generate each subunit of the disulfide-linked homodimer. The encoded …
Palb2	Palb2	Palb2	chr7:122107261-122132946	B2-minus_B5-minus_B6-minus	B3-plus_B4-plus_B7-plus	OK	0.444688	5.96212	3.74496	13.4074	6.34458	5e-05	0.000313715	yes	partner and localizer of BRCA2//partner and localizer of BRCA2 isoform 1//partner and localizer of BRCA2 isoform 2//partner and localizer of BRCA2 isoform 3//partner and localizer of BRCA2 isoform 4//partner and localizer of BRCA2 isoform 5	NM_001081238//NM_001191603//NM_001289842//NM_001289843//NM_001289844//NM_001289845	177618.0	mRNA	-//Complete3End	-
Dcst1	Dcst1	Dcst1	chr3:89350234-89365239	B2-minus_B5-minus_B6-minus	B3-plus_B4-plus_B7-plus	OK	0.489558	6.55431	3.74289	13.3882	6.47756	5e-05	0.000313715	yes	DC-STAMP domain containing 1//DC-STAMP domain-containing protein 1	NM_001129800//NM_029974	184349.0	mRNA	-//Complete3End	-//This gene encodes a transmembrane protein. A similar gene in human has been associated with dendritic cells. [provided by RefSeq, May 2015]. ##Evidence-Data-START## Transcript exon combination :: AK030269.1, BC125478.1 [ECO:0000332] RNAseq introns :: single sample supports all introns SAMN00849381, SAMN00849384 [ECO:0000348] ##Evidence-Data-END##
Gm16432	Gm16432	Gm16432	chr1:177991434-178048291	B2-minus_B5-minus_B6-minus	B3-plus_B4-plus_B7-plus	OK	0.0535709	0.708855	3.72597	13.2321	2.1456	0.04405	0.0944735	no	uncharacterized protein LOC545391 precursor	NM_001034899	414189.0	mRNA	-	-
Fut2	Fut2	Fut2	chr7:45648590-45666394	B2-minus_B5-minus_B6-minus	B3-plus_B4-plus_B7-plus	OK	0.142092	1.85642	3.70763	13.0649	4.87666	5e-05	0.000313715	yes	galactoside 2-alpha-L-fucosyltransferase 2	NM_001271993//NM_018876//NM_031635	185103.0	mRNA	Complete3End//Unknown	This gene is one of three genes in mouse which encode a galactoside 2-L-fucosyltransferase. These genes differ in their developmental- and tissue-specific expression. The encoded type II membrane protein is anchored in the Golgi apparatus and controls the final step in the creation of alpha (1,2) fucosylated carbhohydrates by the addition of a terminal fucose in an alpha (1,2) linkage. This enzym…
BC005764	BC005764	BC005764	chr10:79697304-80369637	B2-minus_B5-minus_B6-minus	B3-plus_B4-plus_B7-plus	OK	1.73327	22.4015	3.69203	12.9244	0.265271	0.00105	0.00440723	yes	-	-	-	-	-	-
BC049352	BC049352	BC049352	chr9:45172725-45249985	B2-minus_B5-minus_B6-minus	B3-plus_B4-plus_B7-plus	OK	0.0849	1.09172	3.68469	12.8589	3.08425	0.00655	0.0201021	yes	uncharacterized protein LOC408059	NM_001198971	414823.0	mRNA	-	-
Pmp2	Pmp2	Pmp2	chr3:10179850-10183885	B2-minus_B5-minus_B6-minus	B3-plus_B4-plus_B7-plus	OK	0.148984	1.91575	3.68468	12.8588	4.21571	5e-05	0.000313715	yes	myelin P2 protein	NM_001030305//NM_001109514	182471.0	mRNA	-	-
Lgals3	Lgals3	Lgals3	chr14:47373859-47386167	B2-minus_B5-minus_B6-minus	B3-plus_B4-plus_B7-plus	OK	3.29456	41.4343	3.65267	12.5766	9.02659	5e-05	0.000313715	yes	galectin-3	NM_001145953//NM_010705//NM_031832	181696.0	mRNA	-//Unknown	-//lectin molecule that binds IgE; may have role in immune function [RGD, Feb 2006]. Publication Note: This RefSeq record includes a subset of the publications that are available for this gene. Please see the Gene record to access additional publications. ##Evidence-Data-START## Transcript exon combination :: FQ218337.1, FQ219929.1 [ECO:0000332] RNAseq introns :: single sample supports all intron…
Crabp2	Crabp2	Crabp2	chr3:87948692-87953372	B2-minus_B5-minus_B6-minus	B3-plus_B4-plus_B7-plus	OK	0.228241	2.81807	3.62608	12.3469	3.81953	5e-05	0.000313715	yes	cellular retinoic acid-binding protein 2	NM_007759//NM_017244	173873.0	mRNA	-//Unknown	-//may act as an intracellular lipid carrier protein [RGD, Feb 2006]. Sequence Note: This sequence has been modified as follows: removed 28 bp suspected to be vector contamination from the 3' end. ##Evidence-Data-START## Transcript exon combination :: U23407.1 [ECO:0000332] RNAseq introns :: single sample supports all introns SAMD00052296, SAMD00052297 [ECO:0000348] ##Evidence-Data-END##
Stmn3	Stmn3	Stmn3	chr2:181306458-181314500	B2-minus_B5-minus_B6-minus	B3-plus_B4-plus_B7-plus	OK	0.181823	2.20731	3.60168	12.1399	2.92863	0.0032	0.0111105	yes	stathmin-3	NM_009133//NM_024346	179293.0	mRNA	-//Unknown	-//plays a role in microtubule organization [RGD, Feb 2006]. ##Evidence-Data-START## Transcript exon combination :: AY004290.1 [ECO:0000332] RNAseq introns :: mixed/partial sample support SAMD00052297 [ECO:0000350] ##Evidence-Data-END##
Cxcr2	Cxcr2	Cxcr2	chr1:74153993-74161246	B2-minus_B5-minus_B6-minus	B3-plus_B4-plus_B7-plus	OK	0.0790536	0.958298	3.59957	12.1221	4.03548	5e-05	0.000313715	yes	C-X-C chemokine receptor type 2	NM_001172875//NM_009909//NM_017183	298649.0	mRNA	-//Complete3End//Unknown	-//chemokine receptor that binds Il8, GRO/MGSA and neutrophil activating peptide-2; involved in the inflammatory response [RGD, Feb 2006]. Publication Note: This RefSeq record includes a subset of the publications that are available for this gene. Please see the Gene record to access additional publications. ##Evidence-Data-START## Transcript exon combination :: X77797.1 [ECO:0000332] RNAseq intr…
Tmem132b	Tmem132b	Tmem132b	chr5:125532417-125792583	B2-minus_B5-minus_B6-minus	B3-plus_B4-plus_B7-plus	OK	0.171393	2.06737	3.59242	12.0622	7.03619	5e-05	0.000313715	yes	transmembrane protein 132B//transmembrane protein 132B precursor	NM_001134536//NM_001190352	285102.0	mRNA	-	-
Sptbn4	Sptbn4	Sptbn4	chr7:27356382-27446589	B2-minus_B5-minus_B6-minus	B3-plus_B4-plus_B7-plus	OK	0.0680236	0.819231	3.59016	12.0433	3.59506	5e-05	0.000313715	yes	spectrin beta chain, non-erythrocytic 4//spectrin beta chain, non-erythrocytic 4 isoform sigma1//spectrin beta chain, non-erythrocytic 4 isoform sigma6	NM_001100845//NM_001199234//NM_001199235//NM_001199236//NM_032610	181928.0	mRNA	-//Complete3End	-
Kcnj15	Kcnj15	Kcnj15	chr16:95257557-95300258	B2-minus_B5-minus_B6-minus	B3-plus_B4-plus_B7-plus	OK	0.454367	5.44174	3.58214	11.9765	7.47161	5e-05	0.000313715	yes	-//ATP-sensitive inward rectifier potassium channel 15//ATP-sensitive inward rectifier potassium channel 15 isoform a//ATP-sensitive inward rectifier potassium channel 15 isoform b	NM_001039056//NM_001039057//NM_001271687//NM_001271689//NM_001271690//NM_001271691//NM_001271692//NM_001271693//NM_001271694//NM_001271695//NM_019664//NM_133321//NR_073406	169690.0	RNA//mRNA	Complete3End//Unknown	-//inwardly rectifying pottasium channel involved in charge balance in the membrane during bile secretion [RGD, Feb 2006]. ##Evidence-Data-START## Transcript exon combination :: AY028455.1 [ECO:0000332] RNAseq introns :: single sample supports all introns SAMEA2689597, SAMEA2689599 [ECO:0000348] ##Evidence-Data-END##
Mthfd2	Mthfd2	Mthfd2	chr6:83305703-83317604	B2-minus_B5-minus_B6-minus	B3-plus_B4-plus_B7-plus	OK	1.44487	17.2253	3.57552	11.9217	7.89676	5e-05	0.000313715	yes	bifunctional methylenetetrahydrofolate dehydrogenase/cyclohydrolase, mitochondrial//bifunctional methylenetetrahydrofolate dehydrogenase/cyclohydrolase, mitochondrial precursor	NM_001109398//NM_008638	174076.0	mRNA	-	-
Kif20b	Kif20b	Kif20b	chr19:34922357-34975731	B2-minus_B5-minus_B6-minus	B3-plus_B4-plus_B7-plus	OK	0.156418	1.85373	3.56695	11.8511	6.64259	5e-05	0.000313715	yes	kinesin-like protein KIF20B	NM_001107609//NM_183046	178121.0	mRNA	-	-
Dmrtc1a	Dmrtc1a	Dmrtc1a	chrX:102903220-102908687	B2-minus_B5-minus_B6-minus	B3-plus_B4-plus_B7-plus	OK	0.0550111	0.634763	3.52842	11.5388	1.20509	0.13465	0.231792	no	doublesex- and mab-3-related transcription factor C1//doublesex- and mab-3-related transcription factor C1 isoform a//doublesex- and mab-3-related transcription factor C1 isoform b//doublesex- and mab-3-related transcription factor C1 isoform c	NM_001025288//NM_001038616//NM_027591//NM_029378	182220.0	mRNA	-	-
Stpg1	Stpg1	Stpg1	chr4:135495986-135537803	B2-minus_B5-minus_B6-minus	B3-plus_B4-plus_B7-plus	OK	0.0911318	1.04138	3.5144	11.4272	3.74094	0.00015	0.000831967	yes	O(6)-methylguanine-induced apoptosis 2	NM_001025772//NM_030189	402212.0	mRNA	-	-
Lpar5	Lpar5	Lpar5	chr6:125067919-125082472	B2-minus_B5-minus_B6-minus	B3-plus_B4-plus_B7-plus	OK	0.1401	1.59153	3.50589	11.36	2.42533	0.01165	0.0322518	yes	lysophosphatidic acid receptor 5	NM_001163268//NM_001163269	183599.0	mRNA	-	-
Gm101	Gm101	Gm101	chr1:119923518-119995210	B2-minus_B5-minus_B6-minus	B3-plus_B4-plus_B7-plus	OK	0.11148	1.22587	3.45895	10.9963	4.2435	5e-05	0.000313715	yes	-	-	-	-	-	-
4930590J08Rik	4930590J08Rik	4930590J08Rik	chr6:91904232-91950725	B2-minus_B5-minus_B6-minus	B3-plus_B4-plus_B7-plus	OK	0.151844	1.63554	3.42911	10.7712	4.97027	5e-05	0.000313715	yes	uncharacterized protein C3orf20 homolog	NM_198668	414631.0	mRNA	-	-
6330403K07Rik	6330403K07Rik	6330403K07Rik	chr11:71031940-71033617	B2-minus_B5-minus_B6-minus	B3-plus_B4-plus_B7-plus	OK	0.0974773	1.04951	3.42851	10.7667	2.7601	0.0039	0.0131183	yes	uncharacterized protein LOC103712	NM_134022	180575.0	mRNA	-	-
Elavl3	Elavl3	Elavl3	chr9:22015004-22052023	B2-minus_B5-minus_B6-minus	B3-plus_B4-plus_B7-plus	OK	0.0766674	0.810385	3.40192	10.5701	4.30248	5e-05	0.000313715	yes	ELAV-like protein 3	NM_010487//NM_172324	178664.0	mRNA	Complete3End//Unknown	-//mouse homolog is an RNA binding protein involved in neuronal differentiation and maintenance [RGD, Feb 2006]. ##Evidence-Data-START## Transcript exon combination :: AB097198.1 [ECO:0000332] RNAseq introns :: single sample supports all introns SAMD00052296, SAMD00052297 [ECO:0000348] ##Evidence-Data-END##
Pitx3	Pitx3	Pitx3	chr19:46131898-46148325	B2-minus_B5-minus_B6-minus	B3-plus_B4-plus_B7-plus	OK	0.451213	4.73259	3.39075	10.4886	0.832877	0.2674	0.392883	no	pituitary homeobox 3	NM_008852//NM_019247	163827.0	mRNA	-//Unknown	-//acts as a transcriptional activator; may regulate development of the mesencephalic dopaminergic (mesDA) neuronal lineage [RGD, Feb 2006]. ##Evidence-Data-START## Transcript exon combination :: AJ011005.2 [ECO:0000332] RNAseq introns :: single sample supports all introns SAMN01906348, SAMN02642623 [ECO:0000348] ##Evidence-Data-END##
Fam25c	Fam25c	Fam25c	chr14:34351881-34355393	B2-minus_B5-minus_B6-minus	B3-plus_B4-plus_B7-plus	OK	0.102665	1.04374	3.34575	10.1665	1.18659	0.17305	0.281115	no	protein FAM25C	NM_183278	414122.0	mRNA	-	-
Iqgap3	Iqgap3	Iqgap3	chr3:88082050-88121048	B2-minus_B5-minus_B6-minus	B3-plus_B4-plus_B7-plus	OK	0.0946047	0.952149	3.3312	10.0645	4.89583	5e-05	0.000313715	yes	ras GTPase-activating-like protein IQGAP3	NM_001033484//NM_001191709	186114.0	mRNA	-	-
Fbxl16	Fbxl16	Fbxl16	chr17:25809084-25821265	B2-minus_B5-minus_B6-minus	B3-plus_B4-plus_B7-plus	OK	0.409654	4.11706	3.32914	10.0501	6.16389	5e-05	0.000313715	yes	F-box/LRR-repeat protein 16	NM_001009504//NM_001164225	184780.0	mRNA	-	-
Gbgt1	Gbgt1	Gbgt1	chr2:28496890-28505415	B2-minus_B5-minus_B6-minus	B3-plus_B4-plus_B7-plus	OK	0.452272	4.53768	3.32669	10.0331	4.99682	5e-05	0.000313715	yes	globoside alpha-1,3-N-acetylgalactosaminyltransferase 1//histo-blood group ABO system transferase 1	NM_023094//NM_139197	182946.0	mRNA	-//Unknown	-//histo-blood group protein with A- and B-transferase activities [RGD, Feb 2006]. ##Evidence-Data-START## Transcript exon combination :: AF264018.2, AF469945.1 [ECO:0000332] ##Evidence-Data-END##
Hpx	Hpx	Hpx	chr7:105591610-105600116	B2-minus_B5-minus_B6-minus	B3-plus_B4-plus_B7-plus	OK	0.356466	3.49508	3.29349	9.80481	4.75091	5e-05	0.000313715	yes	hemopexin precursor	NM_017371//NM_053318	181890.0	mRNA	Complete3End//Unknown	-//a heme binding globulin protein [RGD, Feb 2006]. ##Evidence-Data-START## Transcript exon combination :: FQ210231.1, FQ211176.1 [ECO:0000332] RNAseq introns :: single sample supports all introns SAMN01906347, SAMN01906348 [ECO:0000348] ##Evidence-Data-END##
Pnpla5	Pnpla5	Pnpla5	chr15:84112620-84123175	B2-minus_B5-minus_B6-minus	B3-plus_B4-plus_B7-plus	OK	0.0623313	0.609988	3.29075	9.78622	1.98784	0.0478	0.101202	no	patatin-like phospholipase domain-containing protein 5	NM_001130497//NM_029427	183170.0	mRNA	-	-
Tmprss9	Tmprss9	Tmprss9	chr10:80879815-80900969	B2-minus_B5-minus_B6-minus	B3-plus_B4-plus_B7-plus	OK	0.200158	1.95145	3.28534	9.74955	0.929104	0.05165	0.107598	no	transmembrane protease serine 9	NM_001047100//NM_001081688	186184.0	mRNA	-	-
Gm3448	Gm3448	Gm3448	chr17:14964188-15022449	B2-minus_B5-minus_B6-minus	B3-plus_B4-plus_B7-plus	OK	0.0640345	0.623973	3.28456	9.74433	0.859946	0.21835	0.336318	no	t-complex-associated testis expressed 3-like	NM_001123367	414851.0	mRNA	Unknown	This gene is one of three genes with a very high degree of similarity to each other within a 77 kb genomic span on Chromosome 17 A2. This gene lies between the other two gene copies. [provided by RefSeq, Jul 2008]. Sequence Note: The RefSeq transcript and protein were derived from genomic sequence to make the sequence consistent with the reference genome assembly. The genomic coordinates used for…
Ccdc11	Ccdc11	Ccdc11	chr18:74283099-74359984	B2-minus_B5-minus_B6-minus	B3-plus_B4-plus_B7-plus	OK	0.16954	1.60883	3.24631	9.48938	4.46871	5e-05	0.000313715	yes	-	-	-	-	-	-
Trp53cor1	Trp53cor1	Trp53cor1	chr17:29057473-29079126	B2-minus_B5-minus_B6-minus	B3-plus_B4-plus_B7-plus	OK	0.114069	1.07669	3.23862	9.43894	4.09409	5e-05	0.000313715	yes	-	NR_036469	282624.0	RNA	-	-
Sp6	Sp6	Sp6	chr11:97013568-97024738	B2-minus_B5-minus_B6-minus	B3-plus_B4-plus_B7-plus	OK	0.115531	1.08389	3.22987	9.38181	4.07757	5e-05	0.000313715	yes	transcription factor Sp6	NM_001108833//NM_031183	169611.0	mRNA	-	-
Fam209	Fam209	Fam209	chr2:172472553-172474316	B2-minus_B5-minus_B6-minus	B3-plus_B4-plus_B7-plus	OK	0.0935856	0.876967	3.22816	9.37075	1.70809	0.2406	0.363199	no	uncharacterized protein LOC76426 precursor	NM_029608	414134.0	mRNA	-	-
Sorl1	Sorl1	Sorl1	chr9:41968488-42124289	B2-minus_B5-minus_B6-minus	B3-plus_B4-plus_B7-plus	OK	2.03893	19.0496	3.22388	9.34294	9.26975	5e-05	0.000313715	yes	sortilin-related receptor precursor	NM_011436//NM_053519	192428.0	mRNA	-//Unknown	-//may play a role in lipoprotein metabolism; increased expression occurs in response to balloon injury endothelial denudation in an experimental model for atherogenesis [RGD, Feb 2006]. ##Evidence-Data-START## RNAseq introns :: mixed/partial sample support SAMD00052296, SAMD00052297 [ECO:0000350] ##Evidence-Data-END##
Tshr	Tshr	Tshr	chr12:91400992-91540509	B2-minus_B5-minus_B6-minus	B3-plus_B4-plus_B7-plus	OK	0.949188	8.8177	3.21564	9.28973	7.4676	5e-05	0.000313715	yes	thyrotropin receptor isoform 1 precursor//thyrotropin receptor isoform 2 precursor//thyrotropin receptor precursor	NM_001113404//NM_011648//NM_012888	163809.0	mRNA	-//Complete3End//Unknown	-//acts as a G-protein coupled receptor for thyroid-stimulating hormone; induces increased cAMP levels [RGD, Feb 2006]. Publication Note: This RefSeq record includes a subset of the publications that are available for this gene. Please see the Gene record to access additional publications. ##Evidence-Data-START## Transcript exon combination :: M34842.1 [ECO:0000332] RNAseq introns :: single sampl…
Acox2	Acox2	Acox2	chr14:8225510-8259019	B2-minus_B5-minus_B6-minus	B3-plus_B4-plus_B7-plus	OK	0.48522	4.46598	3.20227	9.20403	5.86078	5e-05	0.000313715	yes	peroxisomal acyl-coenzyme A oxidase 2	NM_001161667//NM_053115//NM_145770	174376.0	mRNA	Complete3End//Unknown	-//plays a role in fatty acid metabolism [RGD, Feb 2006]. Sequence Note: The RefSeq transcript and protein were derived from genomic sequence to make the sequence consistent with the reference genome assembly. The genomic coordinates used for the transcript record were based on alignments. ##Evidence-Data-START## Transcript exon combination :: X95189.1 [ECO:0000332] RNAseq introns :: single sampl…
Apoc2	Apoc2	Apoc2	chr7:19671578-19677941	B2-minus_B5-minus_B6-minus	B3-plus_B4-plus_B7-plus	OK	0.23214	2.12685	3.19565	9.16193	2.43881	0.00505	0.0162146	yes	apolipoprotein C-II precursor	NM_001085352//NM_001172914//NM_001277944//NM_001309795	175212.0	mRNA	-//Complete3End	-//cofactor and activator of lipoprotein lipase; crucial for the hydrolysis of triacylglycerols and very-low-density lipoproteins; mRNA found mainly in the liver [RGD, Feb 2006]. Publication Note: This RefSeq record includes a subset of the publications that are available for this gene. Please see the Gene record to access additional publications. ##Evidence-Data-START## Transcript exon combinati…
Acoxl	Acoxl	Acoxl	chr2:127854627-128123892	B2-minus_B5-minus_B6-minus	B3-plus_B4-plus_B7-plus	OK	0.0745741	0.674741	3.17759	9.04793	3.24748	0.00015	0.000831967	yes	acyl-coenzyme A oxidase-like protein	NM_001106508//NM_028765	178077.0	mRNA	-//Complete3End	-
Wnk4	Wnk4	Wnk4	chr11:101260566-101277409	B2-minus_B5-minus_B6-minus	B3-plus_B4-plus_B7-plus	OK	0.184704	1.66487	3.17212	9.01372	5.07396	5e-05	0.000313715	yes	serine/threonine-protein kinase WNK4	NM_175579//NM_175638	175666.0	mRNA	Complete3End//Unknown	-//mutation of the human homolog causes pseudohypoaldosteronism type II [RGD, Feb 2006]. Publication Note: This RefSeq record includes a subset of the publications that are available for this gene. Please see the Gene record to access additional publications. ##Evidence-Data-START## Transcript exon combination :: AY192567.1, AY187039.1 [ECO:0000332] RNAseq introns :: single sample supports all in…
Hspb9	Hspb9	Hspb9	chr11:100713849-100714575	B2-minus_B5-minus_B6-minus	B3-plus_B4-plus_B7-plus	OK	0.143086	1.28637	3.16835	8.99019	1.88131	0.0056	0.0176902	yes	heat shock protein beta-9	NM_001108835//NM_029307	268218.0	mRNA	-	-
Orm2	Orm2	Orm2	chr4:63362448-63365877	B2-minus_B5-minus_B6-minus	B3-plus_B4-plus_B7-plus	OK	0.447838	3.92918	3.13318	8.77366	4.01676	5e-05	0.000313715	yes	alpha-1-acid glycoprotein 2 precursor	NM_011016	179476.0	mRNA	FullLength	-
Gp49a	Gp49a	Gp49a	chr10:51480611-51486329	B2-minus_B5-minus_B6-minus	B3-plus_B4-plus_B7-plus	OK	0.344438	3.02176	3.13307	8.77302	4.48954	5e-05	0.000313715	yes	-	-	-	-	-	-
Rgs1	Rgs1	Rgs1	chr1:144244668-144249104	B2-minus_B5-minus_B6-minus	B3-plus_B4-plus_B7-plus	OK	0.157961	1.38562	3.13289	8.77191	3.4905	5e-05	0.000313715	yes	regulator of G-protein signaling 1	NM_015811//NM_019336	176191.0	mRNA	-//Unknown	-//human homolog acts as a GTPase activator and inhibits Gq mediated Ca2+ signaling [RGD, Feb 2006]. ##Evidence-Data-START## Transcript exon combination :: BC098681.1, DN933095.1 [ECO:0000332] RNAseq introns :: single sample supports all introns SAMEA2689599, SAMEA2689602 [ECO:0000348] ##Evidence-Data-END##
Mgat3	Mgat3	Mgat3	chr15:80173720-80215519	B2-minus_B5-minus_B6-minus	B3-plus_B4-plus_B7-plus	OK	0.335171	2.93698	3.13136	8.76263	6.08092	5e-05	0.000313715	yes	beta-1,4-mannosyl-glycoprotein 4-beta-N-acetylglucosaminyltransferase	NM_001244074//NM_010795//NM_019239	170684.0	mRNA	-//Complete3End//Unknown	-//enzyme that catalyzes the addition of N-acetylglucosamine to the beta-linked mannose of the trimannosyl core of N-linked sugar chains [RGD, Feb 2006]. Sequence Note: The RefSeq transcript and protein were derived from genomic sequence to make the sequence consistent with the reference genome assembly. The genomic coordinates used for the transcript record were based on alignments. ##Evidence-D…
Gm8234	Gm8234	Gm8234	chr3:58652041-58654041	B2-minus_B5-minus_B6-minus	B3-plus_B4-plus_B7-plus	OK	0.0901546	0.78834	3.12834	8.74431	2.96363	0.00115	0.00477496	yes	-	NR_004433	407775.0	RNA	-	-
Mcm10	Mcm10	Mcm10	chr2:4990723-5012791	B2-minus_B5-minus_B6-minus	B3-plus_B4-plus_B7-plus	OK	0.418653	3.65957	3.12785	8.7413	6.23178	5e-05	0.000313715	yes	minichromosome maintenance 10//protein MCM10 homolog	NM_001107366//NM_001305259//NM_027290//NM_136253	182078.0	mRNA	-//Complete3End	-
Plcb2	Plcb2	Plcb2	chr2:118707516-118728438	B2-minus_B5-minus_B6-minus	B3-plus_B4-plus_B7-plus	OK	0.209935	1.81995	3.11588	8.66911	5.62023	5e-05	0.000313715	yes	1-phosphatidylinositol 4,5-bisphosphate phosphodiesterase beta-2//1-phosphatidylinositol 4,5-bisphosphate phosphodiesterase beta-2 isoform a//1-phosphatidylinositol 4,5-bisphosphate phosphodiesterase beta-2 isoform b	NM_001290790//NM_053478//NM_177568	164056.0	mRNA	Complete3End//Unknown	-//may play a role in inositol mediated signal transduction of bitter taste perception [RGD, Feb 2006]. Publication Note: This RefSeq record includes a subset of the publications that are available for this gene. Please see the Gene record to access additional publications. ##Evidence-Data-START## Transcript exon combination :: AJ011035.1 [ECO:0000332] RNAseq introns :: mixed/partial sample suppo…
Klf1	Klf1	Klf1	chr8:84901927-84905295	B2-minus_B5-minus_B6-minus	B3-plus_B4-plus_B7-plus	OK	0.108743	0.922265	3.08426	8.48114	2.38911	0.00485	0.0156594	yes	Krueppel-like factor 1	NM_001107164//NM_010635	183381.0	mRNA	-	-
Cnih2	Cnih2	Cnih2	chr19:5088537-5098418	B2-minus_B5-minus_B6-minus	B3-plus_B4-plus_B7-plus	OK	0.619168	5.24229	3.08179	8.46667	1.31937	0.16095	0.266081	no	protein cornichon homolog 2//protein cornichon homolog 2 isoform 1//protein cornichon homolog 2 isoform 2	NM_001025132//NM_001302333//NM_009920	181930.0	mRNA	-//Complete3End	-//This gene encodes a protein that is an auxiliary subunit of the ionotropic glutamate receptor of the AMPA subtype. This protein is similar to a Drosophila protein involved in anterior-posterior and dorsal-ventral patterning. Cnih2 conditional knockout mice exhibit reduced AMPA receptor synaptic transmission in the hippocampus. Alternative splicing results in multiple transcript variants encodi…
Prtn3	Prtn3	Prtn3	chr10:79697304-80369637	B2-minus_B5-minus_B6-minus	B3-plus_B4-plus_B7-plus	OK	0.535418	4.45912	3.05802	8.3283	0.0647836	0.1027	0.187421	no	myeloblastin precursor	NM_001024264//NM_011178	187311.0	mRNA	-	-
Rims4	Rims4	Rims4	chr2:163863880-163918683	B2-minus_B5-minus_B6-minus	B3-plus_B4-plus_B7-plus	OK	0.835935	6.88264	3.0415	8.23346	4.39291	5e-05	0.000313715	yes	regulating synaptic membrane exocytosis protein 4	NM_170666//NM_183023	166699.0	mRNA	-//Unknown	-//member of a family of synaptic proteins involved in neurotransmitter release [RGD, Feb 2006]. ##Evidence-Data-START## Transcript exon combination :: AF548739.1 [ECO:0000332] RNAseq introns :: single sample supports all introns SAMN00632258 [ECO:0000348] ##Evidence-Data-END##
Slc8a2	Slc8a2	Slc8a2	chr7:16130299-16160511	B2-minus_B5-minus_B6-minus	B3-plus_B4-plus_B7-plus	OK	0.190894	1.57155	3.04134	8.23258	4.38033	5e-05	0.000313715	yes	sodium/calcium exchanger 2 isoform 1 precursor//sodium/calcium exchanger 2 isoform 2 precursor//sodium/calcium exchanger 2 precursor	NM_001347561//NM_078619//NM_148946	166579.0	mRNA	Complete3End//Unknown	-//isoform 2 of sodium/calcium exchanger; regulates intracellular calcium levels and maintains calcium homeostasis; may be important for the control of synaptic plasticity [RGD, Feb 2006]. Publication Note: This RefSeq record includes a subset of the publications that are available for this gene. Please see the Gene record to access additional publications. ##Evidence-Data-START## Transcript exon…
Me1	Me1	Me1	chr9:86581362-86701253	B2-minus_B5-minus_B6-minus	B3-plus_B4-plus_B7-plus	OK	159.492	1312.84	3.04114	8.23138	6.84831	5e-05	0.000313715	yes	NADP-dependent malic enzyme//NADP-dependent malic enzyme isoform 1//NADP-dependent malic enzyme isoform 2	NM_001198933//NM_008615//NM_012600	171314.0	mRNA	-//Complete3End	-//catalyzes the NADP+ dependent conversion of S-malate to pyruvate [RGD, Feb 2006]. Sequence Note: This RefSeq record was created from transcript and genomic sequence data because no single transcript was available for the full length of the gene. The extent of this transcript is supported by transcript alignments and orthologous data. Publication Note: This RefSeq record includes a subset of th…
Recql4	Recql4	Recql4	chr15:76701541-76710559	B2-minus_B5-minus_B6-minus	B3-plus_B4-plus_B7-plus	OK	0.628422	5.12035	3.02644	8.14795	3.93332	5e-05	0.000313715	yes	ATP-dependent DNA helicase Q4	NM_001130494//NM_058214	163229.0	mRNA	-//Complete3End	-
Mapk8ip2	Mapk8ip2	Mapk8ip2	chr15:89453910-89462447	B2-minus_B5-minus_B6-minus	B3-plus_B4-plus_B7-plus	OK	0.136128	1.10233	3.01752	8.09775	4.03637	5e-05	0.000313715	yes	C-Jun-amino-terminal kinase-interacting protein 2	NM_021921	176403.0	mRNA	-	-
Espn	Espn	Espn	chr4:152120875-152152207	B2-minus_B5-minus_B6-minus	B3-plus_B4-plus_B7-plus	OK	0.189987	1.53241	3.01183	8.06587	2.22057	5e-05	0.000313715	yes	espin//espin isoform 1//espin isoform 2//espin isoform 3//espin isoform 4//espin isoform 5//espin isoform 6	NM_019585//NM_019622//NM_207687//NM_207688//NM_207689//NM_207690//NM_207691	166671.0	mRNA	-//Complete3End	-//is a fusion protein which binds actin filaments to each other and to the membranes [RGD, Feb 2006]. Sequence Note: The RefSeq transcript and protein were derived from genomic sequence to make the sequence consistent with the reference genome assembly. The genomic coordinates used for the transcript record were based on alignments. Publication Note: This RefSeq record includes a subset of the p…
Elane	Elane	Elane	chr10:79697304-80369637	B2-minus_B5-minus_B6-minus	B3-plus_B4-plus_B7-plus	OK	0.126643	1.0201	3.00987	8.05493	0.0357049	0.2878	0.414946	no	neutrophil elastase precursor	NM_001106767//NM_015779	279525.0	mRNA	-//Complete3End	-//This gene encodes a member of the chymotrypsin-like family of serine protease enzymes that hydrolyzes a broad range of protein substrates including elastin. This gene is expressed by neutrophils where the encoded enzyme is stored in azurophil granules. Upon neutrophil activation, the active enzyme is released into the extracellular mileu. Mice lacking the encoded protein exhibit increased susc…
Sqle	Sqle	Sqle	chr15:59315091-59331193	B2-minus_B5-minus_B6-minus	B3-plus_B4-plus_B7-plus	OK	2.43434	19.5693	3.00699	8.03885	7.73773	5e-05	0.000313715	yes	squalene monooxygenase	NM_009270//NM_017136	177485.0	mRNA	-//Unknown	-//enzyme that catalyzes sterol biosyntesis; may be the rare-limiting step in sterol biosynthesis pathway [RGD, Feb 2006]. ##Evidence-Data-START## Transcript exon combination :: BC097330.1, D37920.1 [ECO:0000332] RNAseq introns :: single sample supports all introns SAMD00052296, SAMD00052297 [ECO:0000348] ##Evidence-Data-END##
Trib3	Trib3	Trib3	chr2:152337424-152344060	B2-minus_B5-minus_B6-minus	B3-plus_B4-plus_B7-plus	OK	4.6408	37.2539	3.00495	8.02747	8.07808	5e-05	0.000313715	yes	tribbles homolog 3	NM_144755//NM_175093	173139.0	mRNA	-//Unknown	-//putative kinase; expression upregulated by NGF-depletion induced programmed cell death [RGD, Feb 2006]. Publication Note: This RefSeq record includes a subset of the publications that are available for this gene. Please see the Gene record to access additional publications. ##Evidence-Data-START## Transcript exon combination :: BC091120.1 [ECO:0000332] RNAseq introns :: single sample supports …
Col7a1	Col7a1	Col7a1	chr9:108953744-108984875	B2-minus_B5-minus_B6-minus	B3-plus_B4-plus_B7-plus	OK	1.96738	15.7289	2.99907	7.99485	9.55294	5e-05	0.000313715	yes	collagen alpha-1(VII) chain precursor	NM_001106858//NM_007738	180031.0	mRNA	-//Complete3End	-
Fam154b	Fam154b	Fam154b	chr7:82632959-82648528	B2-minus_B5-minus_B6-minus	B3-plus_B4-plus_B7-plus	OK	0.121007	0.943416	2.9628	7.79638	3.81944	5e-05	0.000313715	yes	-	-	-	-	-	-
Ctss	Ctss	Ctss	chr3:95526785-95556405	B2-minus_B5-minus_B6-minus	B3-plus_B4-plus_B7-plus	OK	4.73846	36.876	2.96019	7.78228	7.92935	5e-05	0.000313715	yes	cathepsin S isoform 1 preproprotein//cathepsin S isoform 2 preproprotein//cathepsin S preproprotein	NM_001267695//NM_017320//NM_021281	171121.0	mRNA	Complete3End//Unknown	This gene encodes a member of the peptidase C1 (papain) family of cysteine proteases. Alternative splicing results in multiple transcript variants, which encode preproproteins that are proteolytically processed to generate mature protein products. This enzyme is secreted by antigen-presenting cells during inflammation and may induce pain and itch via activation of G-protein coupled receptors. Hom…
Trim17	Trim17	Trim17	chr11:58963780-58971729	B2-minus_B5-minus_B6-minus	B3-plus_B4-plus_B7-plus	OK	0.0843174	0.650633	2.94794	7.71647	2.19854	0.0062	0.019204	yes	E3 ubiquitin-protein ligase TRIM17	NM_022798//NM_031172	165550.0	mRNA	-//Unknown	-//RING finger containing protein; may play a role in carcinogenesis or cell transformation [RGD, Feb 2006]. ##Evidence-Data-START## Transcript exon combination :: BC078819.1, AF156272.1 [ECO:0000332] RNAseq introns :: single sample supports all introns SAMD00052296, SAMEA2689604 [ECO:0000348] ##Evidence-Data-END##
Fscn2	Fscn2	Fscn2	chr11:120361533-120368173	B2-minus_B5-minus_B6-minus	B3-plus_B4-plus_B7-plus	OK	0.184018	1.40476	2.9324	7.63382	3.14222	0.0006	0.00274588	yes	fascin-2	NM_001107072//NM_172802	183169.0	mRNA	-	-
Kifc1	Kifc1	Kifc1	chr17:33875665-33890633	B2-minus_B5-minus_B6-minus	B3-plus_B4-plus_B7-plus	OK	0.174551	1.32837	2.92794	7.61021	3.78723	5e-05	0.000313715	yes	kinesin-like protein KIFC1	NM_001005878//NM_001195298	169576.0	mRNA	-//Complete3End	-
Olfr920	Olfr920	Olfr920	chr9:38752795-38756863	B2-minus_B5-minus_B6-minus	B3-plus_B4-plus_B7-plus	OK	0.161634	1.22043	2.91659	7.55058	3.41283	0.0001	0.000586353	yes	olfactory receptor 920	NM_146787	414146.0	mRNA	Unknown	Olfactory receptors interact with odorant molecules in the nose, to initiate a neuronal response that triggers the perception of a smell. The olfactory receptor proteins are members of a large family of G-protein-coupled receptors (GPCR) arising from single coding-exon genes. Olfactory receptors share a 7-transmembrane domain structure with many neurotransmitter and hormone receptors and are resp…
Hyal3	Hyal3	Hyal3	chr9:107580169-107587359	B2-minus_B5-minus_B6-minus	B3-plus_B4-plus_B7-plus	OK	0.554597	4.15949	2.90689	7.50002	1.4389	0.2324	0.353675	no	hyaluronidase-3 precursor	NM_178020//NM_207599	164537.0	mRNA	-//Unknown	-//member of a family of enzymes that catalyze the breakdown of the extracellular matrix component hyaluronan [RGD, Feb 2006]. ##Evidence-Data-START## Transcript exon combination :: BC097259.1 [ECO:0000332] RNAseq introns :: single sample supports all introns SAMD00052296, SAMD00052297 [ECO:0000348] ##Evidence-Data-END##
Slc6a13	Slc6a13	Slc6a13	chr6:121300295-121337718	B2-minus_B5-minus_B6-minus	B3-plus_B4-plus_B7-plus	OK	0.635126	4.7287	2.89633	7.44529	5.25272	5e-05	0.000313715	yes	sodium- and chloride-dependent GABA transporter 2	NM_133623//NM_144512	174500.0	mRNA	-//Unknown	-//high-affinity gamma-aminobutyric acid (GABA) transporter; terminates biological actions of GABA by reuptake into cell; reuptake function utilizes sodium and chloride concentration gradient [RGD, Feb 2006]. ##Evidence-Data-START## Transcript exon combination :: M95762.1 [ECO:0000332] RNAseq introns :: single sample supports all introns SAMD00052296, SAMD00052297 [ECO:0000348] ##Evidence-Data-EN…
Usp11	Usp11	Usp11	chrX:20703908-20720539	B2-minus_B5-minus_B6-minus	B3-plus_B4-plus_B7-plus	OK	1.12855	8.37207	2.89111	7.41843	6.96075	5e-05	0.000313715	yes	ubiquitin carboxyl-terminal hydrolase 11	NM_001008861//NM_145628	171899.0	mRNA	-//Unknown	-//deubiquitinating enzyme; cleaves ubiquitin from ubiquitin-conjugated protein substrates; important for processes such as cell cycle progression and transcriptional activation [RGD, Feb 2006]. ##Evidence-Data-START## Transcript exon combination :: BC090333.1 [ECO:0000332] RNAseq introns :: mixed/partial sample support SAMD00052296, SAMD00052297 [ECO:0000350] ##Evidence-Data-END##
Slc7a5	Slc7a5	Slc7a5	chr8:121881145-121907686	B2-minus_B5-minus_B6-minus	B3-plus_B4-plus_B7-plus	OK	0.297038	2.20353	2.8911	7.41834	4.72086	5e-05	0.000313715	yes	large neutral amino acids transporter small subunit 1	NM_011404//NM_017353	173283.0	mRNA	-//Unknown	-//integral membrane proteininvolved in liver development, carcinogenesis, and cell activation [RGD, Feb 2006]. ##Evidence-Data-START## Transcript exon combination :: AB015432.1 [ECO:0000332] RNAseq introns :: mixed/partial sample support SAMD00052296, SAMD00052297 [ECO:0000350] ##Evidence-Data-END##
Npnt	Npnt	Npnt	chr3:132881744-132950291	B2-minus_B5-minus_B6-minus	B3-plus_B4-plus_B7-plus	OK	0.563223	4.17069	2.88851	7.40504	6.27317	5e-05	0.000313715	yes	nephronectin isoform a precursor//nephronectin isoform b precursor//nephronectin isoform c precursor//nephronectin isoform d precursor//nephronectin isoform e	NM_001029836//NM_001287101//NM_001287102//NM_001287103//NM_033525	177795.0	mRNA	-	-
Gm11517	Gm11517	Gm11517	chr11:96789135-96808640	B2-minus_B5-minus_B6-minus	B3-plus_B4-plus_B7-plus	OK	3.7095	27.2994	2.87957	7.35932	3.17873	0.0002	0.00106919	yes	-	NR_033523	415997.0	RNA	-	-
Sgms2	Sgms2	Sgms2	chr3:131318985-131344923	B2-minus_B5-minus_B6-minus	B3-plus_B4-plus_B7-plus	OK	0.25019	1.8277	2.86893	7.30525	5.49	5e-05	0.000313715	yes	phosphatidylcholine:ceramide cholinephosphotransferase 2	NM_001014043//NM_028943	181355.0	mRNA	-//Complete3End	-//Sphingomyelin, a major component of cell and Golgi membranes, is made by the transfer of phosphocholine from phosphatidylcholine onto ceramide, with diacylglycerol as a side product. The protein encoded by this gene is an enzyme that catalyzes this reaction primarily at the cell membrane. The synthesis is reversible, and this enzyme can catalyze the reaction in either direction. The encoded pr…
1100001G20Rik	1100001G20Rik	1100001G20Rik	chr11:83746939-83752646	B2-minus_B5-minus_B6-minus	B3-plus_B4-plus_B7-plus	OK	3.17356	23.1351	2.86591	7.28995	4.58997	5e-05	0.000313715	yes	-	-	-	-	-	-
Il12rb1	Il12rb1	Il12rb1	chr8:70808448-70821423	B2-minus_B5-minus_B6-minus	B3-plus_B4-plus_B7-plus	OK	0.0850953	0.616096	2.856	7.24007	2.88621	0.0006	0.00274588	yes	interleukin-12 receptor subunit beta-1 precursor	NM_001170604//NM_008353	179349.0	mRNA	Complete3End//Unknown	-//transmembrane protein that belongs to the hemopoietin receptor superfamily; human homolg binds interleukin (IL)12 with a low affinity and may be a part of the IL12 receptor complex [RGD, Feb 2006]. Sequence Note: The RefSeq transcript and protein were derived from genomic sequence to make the sequence consistent with the reference genome assembly. The genomic coordinates used for the transcrip…
Myh7b	Myh7b	Myh7b	chr2:155611242-155692384	B2-minus_B5-minus_B6-minus	B3-plus_B4-plus_B7-plus	OK	0.23183	1.67361	2.85182	7.21913	1.24442	0.18145	0.291337	no	myosin-7B	NM_001085378//NM_001107794	187181.0	mRNA	-//FullLength	-//This gene encodes a myosin heavy chain. The encoded protein forms a hexamer comprised of two heavy chains, two alkali light chains, and two regulatory light chain components. This complex functions in muscle contraction. [provided by RefSeq, Jun 2013]. Sequence Note: The RefSeq transcript and protein were derived from genomic sequence to make the sequence consistent with the reference genome a…
Ifitm1	Ifitm1	Ifitm1	chr7:140967428-140969827	B2-minus_B5-minus_B6-minus	B3-plus_B4-plus_B7-plus	OK	0.278393	2.00919	2.85142	7.2171	2.24907	0.00635	0.0195828	yes	interferon-induced transmembrane protein 1	NM_001106314//NM_001112715//NM_026820	175923.0	mRNA	-//Complete3End	-
Orm3	Orm3	Orm3	chr4:63356161-63359511	B2-minus_B5-minus_B6-minus	B3-plus_B4-plus_B7-plus	OK	6.29604	45.3783	2.84949	7.20744	7.16744	5e-05	0.000313715	yes	alpha-1-acid glycoprotein 3 precursor	NM_013623	185457.0	mRNA	-	-
Sntb1	Sntb1	Sntb1	chr15:55639153-55906949	B2-minus_B5-minus_B6-minus	B3-plus_B4-plus_B7-plus	OK	2.13573	15.3223	2.84283	7.17427	6.43426	5e-05	0.000313715	yes	beta-1-syntrophin	NM_001130542//NM_016667	171453.0	mRNA	-	-
Cyp2f2	Cyp2f2	Cyp2f2	chr7:27119954-27133660	B2-minus_B5-minus_B6-minus	B3-plus_B4-plus_B7-plus	OK	0.629705	4.50768	2.83964	7.1584	4.84579	5e-05	0.000313715	yes	cytochrome P450 2F2 precursor	NM_007817	172842.0	mRNA	Complete3End	-
Timp1	Timp1	Timp1	chrX:20848542-20920918	B2-minus_B5-minus_B6-minus	B3-plus_B4-plus_B7-plus	OK	0.544025	3.88444	2.83596	7.14019	0.937729	0.0818	0.156276	no	metalloproteinase inhibitor 1 isoform a precursor//metalloproteinase inhibitor 1 isoform b//metalloproteinase inhibitor 1 precursor	NM_001044384//NM_001294280//NM_011593//NM_053819	71810.0	mRNA	Complete3End//Unknown	-//acts as an inhibitor of metalloprotease activity; may play a role in vascular tissue remodeling [RGD, Feb 2006]. Publication Note: This RefSeq record includes a subset of the publications that are available for this gene. Please see the Gene record to access additional publications. ##Evidence-Data-START## Transcript exon combination :: L31883.1, FQ219856.1 [ECO:0000332] RNAseq introns :: mixe…
Asic3	Asic3	Asic3	chr5:24413450-24417834	B2-minus_B5-minus_B6-minus	B3-plus_B4-plus_B7-plus	OK	1.97785	14.1034	2.83404	7.13067	6.46925	5e-05	0.000313715	yes	acid-sensing ion channel 3//acid-sensing ion channel 3 isoform 1//acid-sensing ion channel 3 isoform 2	NM_001310474//NM_173135//NM_183000	262621.0	mRNA	Complete3End//Unknown	-//subunit that forms a proton gated Na(+) channel; may play a role in prolonged pain perception [RGD, Feb 2006]. Publication Note: This RefSeq record includes a subset of the publications that are available for this gene. Please see the Gene record to access additional publications. ##Evidence-Data-START## Transcript exon combination :: AF013598.1 [ECO:0000332] RNAseq introns :: single sample su…
Otof	Otof	Otof	chr5:30367065-30461932	B2-minus_B5-minus_B6-minus	B3-plus_B4-plus_B7-plus	OK	0.359779	2.56307	2.83269	7.12401	6.09679	5e-05	0.000313715	yes	otoferlin//otoferlin isoform 1//otoferlin isoform 2//otoferlin isoform 3//otoferlin isoform 4	NM_001100395//NM_001276720//NM_001286421//NM_001313767//NM_031875	165294.0	mRNA	Complete3End	-//human homolog is associated with an autosomal recessive form of prelingual sensorineural deafness, DFNB9 [RGD, Feb 2006]. Sequence Note: The RefSeq transcript and protein were derived from genomic sequence to make the sequence consistent with the reference genome assembly. The genomic coordinates used for the transcript record were based on alignments. Publication Note: This RefSeq record incl…
Shd	Shd	Shd	chr17:55970481-55976619	B2-minus_B5-minus_B6-minus	B3-plus_B4-plus_B7-plus	OK	0.171908	1.21904	2.82604	7.09123	2.78231	0.00035	0.00172665	yes	SH2 domain-containing adapter protein D//SH2 domain-containing adapter protein D isoform 1//SH2 domain-containing adapter protein D isoform 2	NM_001108223//NM_001159523//NM_009168	182752.0	mRNA	-//Complete3End	-
Adcy5	Adcy5	Adcy5	chr16:35155635-35304549	B2-minus_B5-minus_B6-minus	B3-plus_B4-plus_B7-plus	OK	2.01974	14.1978	2.81343	7.02952	7.52025	5e-05	0.000313715	yes	adenylate cyclase type 5	NM_001012765//NM_022600	181871.0	mRNA	-//Unknown	-//enzyme that catalyzes the formation of the secondary messenger cyclic adenosine monophosphate [RGD, Feb 2006]. Publication Note: This RefSeq record includes a subset of the publications that are available for this gene. Please see the Gene record to access additional publications. ##Evidence-Data-START## Transcript exon combination :: M96159.1 [ECO:0000332] RNAseq introns :: mixed/partial samp…
Fmo4	Fmo4	Fmo4	chr1:162793882-162812549	B2-minus_B5-minus_B6-minus	B3-plus_B4-plus_B7-plus	OK	1.63467	11.4714	2.81097	7.01756	6.2658	5e-05	0.000313715	yes	dimethylaniline monooxygenase [N-oxide-forming] 4//dimethylaniline monooxygenase [N-oxide-forming] 4 long isoform//dimethylaniline monooxygenase [N-oxide-forming] 4 short isoform	NM_144561//NM_144562//NM_144878	181043.0	mRNA	-	-
E230016M11Rik	E230016M11Rik	E230016M11Rik	chr6:67035095-67080652	B2-minus_B5-minus_B6-minus	B3-plus_B4-plus_B7-plus	OK	0.372954	2.61439	2.8094	7.00995	2.28889	0.00095	0.00405168	yes	-	NR_040278	415637.0	RNA	-	-
Gtse1	Gtse1	Gtse1	chr15:85859706-85876573	B2-minus_B5-minus_B6-minus	B3-plus_B4-plus_B7-plus	OK	0.284711	1.97107	2.79141	6.92306	4.63563	5e-05	0.000313715	yes	G2 and S phase-expressed protein 1	NM_001130500//NM_001168672//NM_013882	175897.0	mRNA	-	-
Gm16701	Gm16701	Gm16701	chr1:166974022-166999730	B2-minus_B5-minus_B6-minus	B3-plus_B4-plus_B7-plus	OK	0.116678	0.80324	2.7833	6.88425	1.67723	0.05965	0.120839	no	-	NR_037988	416563.0	RNA	-	-
Erich4	Erich4	Erich4	chr7:25614620-25615892	B2-minus_B5-minus_B6-minus	B3-plus_B4-plus_B7-plus	OK	0.110634	0.751962	2.76486	6.79684	2.26323	0.0635	0.12726	no	glutamate-rich protein 4	NM_001039243//NM_001109453	402345.0	mRNA	-	-
Itih4	Itih4	Itih4	chr14:30886475-30901986	B2-minus_B5-minus_B6-minus	B3-plus_B4-plus_B7-plus	OK	0.618446	4.19697	2.76263	6.78632	5.48926	5e-05	0.000313715	yes	inter alpha-trypsin inhibitor, heavy chain 4 isoform 1 precursor//inter alpha-trypsin inhibitor, heavy chain 4 isoform 2 precursor//inter alpha-trypsin inhibitor, heavy chain 4 isoform 3 precursor//inter alpha-trypsin inhibitor, heavy chain 4 isoform 4 precursor//inter-alpha-trypsin inhibitor heavy chain H4 precursor	NM_001159299//NM_001289632//NM_001289633//NM_018746//NM_019369	173590.0	mRNA	Complete3End//Unknown	This gene encodes a member of the inter-alpha trypsin inhibitor (IaI) family of plasma serine protease inhibitors with diverse functions as anti-apoptotic and matrix stabilizing molecules during development. This gene is predominantly expressed in the liver and the encoded protein was found to be a plasma kallikrein-sensitive glycoprotein. This gene is located in a cluster of related inter alpha …
Rad54l	Rad54l	Rad54l	chr4:116075464-116123690	B2-minus_B5-minus_B6-minus	B3-plus_B4-plus_B7-plus	OK	0.404869	2.72165	2.74895	6.7223	1.64966	0.07935	0.152397	no	DNA repair and recombination protein RAD54-like//RAD54-like	NM_001122958//NM_001122959//NM_001134960//NM_001161481//NM_009015	174515.0	mRNA	-	-
Pmel	Pmel	Pmel	chr10:128706257-128744056	B2-minus_B5-minus_B6-minus	B3-plus_B4-plus_B7-plus	OK	0.280426	1.86896	2.73654	6.66472	1.71536	0.0061	0.0189265	yes	melanocyte protein PMEL precursor	NM_021882	280150.0	mRNA	-	-
Tenm4	Tenm4	Tenm4	chr7:96210636-96908554	B2-minus_B5-minus_B6-minus	B3-plus_B4-plus_B7-plus	OK	1.28562	8.56072	2.73527	6.65883	8.04027	5e-05	0.000313715	yes	teneurin-4//teneurin-4 isoform 1//teneurin-4 isoform 2//teneurin-4 isoform 3	NM_001191628//NM_001310760//NM_001310762//NM_011858	262640.0	mRNA	-//Complete3End	-
Gp1ba	Gp1ba	Gp1ba	chr11:70639121-70642055	B2-minus_B5-minus_B6-minus	B3-plus_B4-plus_B7-plus	OK	0.636118	4.23557	2.73519	6.65847	5.37764	5e-05	0.000313715	yes	platelet glycoprotein Ib alpha chain precursor	NM_001109654//NM_010326	184901.0	mRNA	-	-
Lhfpl2	Lhfpl2	Lhfpl2	chr13:94057795-94195409	B2-minus_B5-minus_B6-minus	B3-plus_B4-plus_B7-plus	OK	1.19074	7.89915	2.72984	6.63382	6.73817	5e-05	0.000313715	yes	lipoma HMGIC fusion partner-like 2 protein	NM_001106402//NM_172589	177382.0	mRNA	-	-
Cers1	Cers1	Cers1	chr8:70315774-70353273	B2-minus_B5-minus_B6-minus	B3-plus_B4-plus_B7-plus	OK	0.094221	0.624603	2.72882	6.62913	0.506349	0.3556	0.48624	no	ceramide synthase 1	NM_001044230//NM_138647	405705.0	mRNA	Complete3End	This gene encodes a ceramide synthase enzyme, which catalyzes the synthesis of ceramide, the hydrophobic moiety of sphingolipids. The encoded enzyme synthesizes 18-carbon (C18) ceramide in brain neurons. Mice lacking a functional copy of this gene exhibit impaired cerebellar development, locomotion and motor coordination. This protein is transcribed from a bicistronic mRNA, which also encodes gro…
Faah	Faah	Faah	chr4:115996655-116017902	B2-minus_B5-minus_B6-minus	B3-plus_B4-plus_B7-plus	OK	0.172562	1.14306	2.72771	6.62405	3.98237	5e-05	0.000313715	yes	fatty-acid amide hydrolase 1//fumarylacetoacetase	NM_001110293//NM_010173//NM_024132	163713.0	mRNA	-//Complete3End	-//catalyzes the degradation and signal termination of the endocannabinoid class of signalling lipids [RGD, Feb 2006]. Publication Note: This RefSeq record includes a subset of the publications that are available for this gene. Please see the Gene record to access additional publications. ##Evidence-Data-START## Transcript exon combination :: BC091148.1, U72497.1 [ECO:0000332] RNAseq introns :: m…
Kif11	Kif11	Kif11	chr19:37376402-37421859	B2-minus_B5-minus_B6-minus	B3-plus_B4-plus_B7-plus	OK	0.213552	1.41151	2.72458	6.60968	4.89274	5e-05	0.000313715	yes	kinesin-like protein KIF11	NM_001169112//NM_010615	179835.0	mRNA	-//Complete3End	-//participates in motile activities within the cell [RGD, Feb 2006]. Sequence Note: The RefSeq transcript and protein were derived from genomic sequence to make the sequence consistent with the reference genome assembly. The genomic coordinates used for the transcript record were based on alignments. ##Evidence-Data-START## RNAseq introns :: single sample supports all introns SAMD00052296, SAMD0…
Clec7a	Clec7a	Clec7a	chr6:129461590-129472777	B2-minus_B5-minus_B6-minus	B3-plus_B4-plus_B7-plus	OK	0.285247	1.8848	2.72413	6.60761	4.41255	5e-05	0.000313715	yes	-//C-type lectin domain family 7 member A//C-type lectin domain family 7 member A 1//C-type lectin domain family 7 member A 2	NM_001173386//NM_001309637//NM_020008//NR_132130	163659.0	RNA//mRNA	-//Complete3End	-
Hapln3	Hapln3	Hapln3	chr7:79117026-79131018	B2-minus_B5-minus_B6-minus	B3-plus_B4-plus_B7-plus	OK	0.504701	3.33192	2.72285	6.60177	4.03952	5e-05	0.000313715	yes	hyaluronan and proteoglycan link protein 3 precursor	NM_001008559//NM_178255	163274.0	mRNA	-	-
Tmem171	Tmem171	Tmem171	chr13:98686237-98694831	B2-minus_B5-minus_B6-minus	B3-plus_B4-plus_B7-plus	OK	0.635559	4.18716	2.71987	6.58815	4.15569	5e-05	0.000313715	yes	transmembrane protein 171	NM_001013903//NM_001025606	182459.0	mRNA	-	-
Rnf222	Rnf222	Rnf222	chr11:68888552-68895015	B2-minus_B5-minus_B6-minus	B3-plus_B4-plus_B7-plus	OK	0.205119	1.34048	2.70822	6.53513	3.68433	5e-05	0.000313715	yes	RING finger protein 222	NM_001108828//NM_177060	192204.0	mRNA	-	-
Itgax	Itgax	Itgax	chr7:128129567-128150657	B2-minus_B5-minus_B6-minus	B3-plus_B4-plus_B7-plus	OK	0.225745	1.47465	2.70761	6.53237	4.5698	5e-05	0.000313715	yes	integrin alpha-X precursor	NM_021334	179345.0	mRNA	-	-
Lrp2bp	Lrp2bp	Lrp2bp	chr8:46010601-46029476	B2-minus_B5-minus_B6-minus	B3-plus_B4-plus_B7-plus	OK	0.10785	0.702336	2.70314	6.51216	3.49226	5e-05	0.000313715	yes	LRP2-binding protein	NM_001017443//NM_026278	176579.0	mRNA	-//Complete3End	-
Ear2	Ear2,Ear3	Ear2,Ear3	chr14:44102653-44103531	B2-minus_B5-minus_B6-minus	B3-plus_B4-plus_B7-plus	OK	1.05807	6.86646	2.69813	6.48961	3.89964	5e-05	0.000313715	yes	eosinophil cationic protein 2 precursor	NM_007895	165906.0	mRNA	-	-
Mreg	Mreg	Mreg	chr1:72159232-72212307	B2-minus_B5-minus_B6-minus	B3-plus_B4-plus_B7-plus	OK	2.41949	15.5257	2.68188	6.41693	6.50483	5e-05	0.000313715	yes	melanoregulin	NM_001005423//NM_001192002	180507.0	mRNA	-//Complete3End	-
Tbx21	Tbx21	Tbx21	chr11:97098006-97115331	B2-minus_B5-minus_B6-minus	B3-plus_B4-plus_B7-plus	OK	0.447384	2.86853	2.68073	6.41178	4.56298	5e-05	0.000313715	yes	T-box transcription factor TBX21	NM_001107043//NM_019507	184971.0	mRNA	-//Complete3End	-
Ffar2	Ffar2	Ffar2	chr7:30818356-30823775	B2-minus_B5-minus_B6-minus	B3-plus_B4-plus_B7-plus	OK	0.715369	4.5205	2.65972	6.31912	4.62806	5e-05	0.000313715	yes	free fatty acid receptor 2	NM_001005877//NM_001168509//NM_001168510//NM_001168511//NM_001168512//NM_146187	174110.0	mRNA	-	-
Gdf9	Gdf9	Gdf9	chr11:53433285-53437902	B2-minus_B5-minus_B6-minus	B3-plus_B4-plus_B7-plus	OK	0.401303	2.51865	2.64989	6.27618	3.94066	5e-05	0.000313715	yes	growth/differentiation factor 9 precursor	NM_008110//NM_021672	178769.0	mRNA	Complete3End//Unknown	This gene encodes a secreted ligand of the TGF-beta (transforming growth factor-beta) superfamily of proteins. Ligands of this family bind various TGF-beta receptors leading to recruitment and activation of SMAD family transcription factors that regulate gene expression. The encoded preproprotein is proteolytically processed to generate each subunit of the disulfide-linked homodimer. This protein…
Orai2	Orai2	Orai2	chr5:136147460-136170656	B2-minus_B5-minus_B6-minus	B3-plus_B4-plus_B7-plus	OK	0.484886	3.03318	2.64511	6.25545	5.1558	5e-05	0.000313715	yes	protein orai-2	NM_001170403//NM_178751	163496.0	mRNA	Complete3End	-
Dnmt3l	Dnmt3l	Dnmt3l	chr10:78030021-78063622	B2-minus_B5-minus_B6-minus	B3-plus_B4-plus_B7-plus	OK	0.114062	0.712968	2.64402	6.25071	1.37988	0.001	0.00423087	yes	DNA (cytosine-5)-methyltransferase 3-like//DNA (cytosine-5)-methyltransferase 3-like isoform 1//DNA (cytosine-5)-methyltransferase 3-like isoform 2	NM_001003964//NM_001081695//NM_001284197//NM_001284198//NM_001284199//NM_001284200//NM_019448	167339.0	mRNA	-//Complete3End	-//CpG methylation is an epigenetic modification that is important for embryonic development, imprinting, and X-chromosome inactivation. Studies in mice have demonstrated that DNA methylation is required for mammalian development. This gene encodes a nuclear protein that is a catalytically inactive regulatory factor of DNA methyltransferases. Alternatively spliced transcript variants encoding dif…
1700093K21Rik	1700093K21Rik	1700093K21Rik	chr11:23516202-23519942	B2-minus_B5-minus_B6-minus	B3-plus_B4-plus_B7-plus	OK	0.296364	1.85006	2.64213	6.24253	3.18835	5e-05	0.000313715	yes	uncharacterized protein C2orf74 homolog	NM_001110133//NM_026105	178197.0	mRNA	Complete3End	-
BC033916	BC033916	BC033916	chr17:33905134-33906675	B2-minus_B5-minus_B6-minus	B3-plus_B4-plus_B7-plus	OK	0.114911	0.716859	2.64117	6.23838	1.48376	0.00985	0.0281764	yes	-	-	-	-	-	-
Il11	Il11	Il11	chr7:4772377-4782857	B2-minus_B5-minus_B6-minus	B3-plus_B4-plus_B7-plus	OK	0.186579	1.15932	2.63542	6.21356	3.18097	5e-05	0.000313715	yes	interleukin-11 isoform 1 precursor//interleukin-11 isoform 2//interleukin-11 precursor	NM_001290423//NM_008350//NM_133519	184852.0	mRNA	Complete3End//Unknown	-//enhances cellular recovery after ischemia-reperfusion injury [RGD, Feb 2006]. Sequence Note: The RefSeq transcript and protein were derived from genomic sequence to make the sequence consistent with the reference genome assembly. The genomic coordinates used for the transcript record were based on alignments. ##Evidence-Data-START## CDS exon combination :: AF347935.1 [ECO:0000331] RNAseq intro…
Pla2g2e	Pla2g2e	Pla2g2e	chr4:138877941-138882814	B2-minus_B5-minus_B6-minus	B3-plus_B4-plus_B7-plus	OK	0.487548	3.01263	2.62741	6.17915	3.03737	0.00015	0.000831967	yes	group IIE secretory phospholipase A2//group IIE secretory phospholipase A2 precursor	NM_001106696//NM_012044	165152.0	mRNA	-	-
Ddx4	Ddx4	Ddx4	chr13:112598332-112652310	B2-minus_B5-minus_B6-minus	B3-plus_B4-plus_B7-plus	OK	0.239306	1.46114	2.61017	6.10574	4.09746	5e-05	0.000313715	yes	probable ATP-dependent RNA helicase DDX4//probable ATP-dependent RNA helicase DDX4 isoform 1//probable ATP-dependent RNA helicase DDX4 isoform 2	NM_001077647//NM_001145885//NM_010029	184865.0	mRNA	-	-
Lrrc8b	Lrrc8b	Lrrc8b	chr5:105415774-105486189	B2-minus_B5-minus_B6-minus	B3-plus_B4-plus_B7-plus	OK	0.80703	4.92638	2.60983	6.10433	5.36324	5e-05	0.000313715	yes	volume-regulated anion channel subunit LRRC8B	NM_001033550//NM_001107204	185175.0	mRNA	-	-
Lamb3	Lamb3	Lamb3	chr1:193301993-193343878	B2-minus_B5-minus_B6-minus	B3-plus_B4-plus_B7-plus	OK	0.748826	4.5706	2.60968	6.10369	5.67406	5e-05	0.000313715	yes	laminin subunit beta-3 precursor	NM_001100841//NM_001277928//NM_008484	170484.0	mRNA	-//Complete3End	-
Upp2	Upp2	Upp2	chr2:58567333-58792971	B2-minus_B5-minus_B6-minus	B3-plus_B4-plus_B7-plus	OK	0.207826	1.26282	2.6032	6.07633	3.439	5e-05	0.000313715	yes	uridine phosphorylase 2//uridine phosphorylase 2 isoform 1//uridine phosphorylase 2 isoform 2//uridine phosphorylase 2 isoform 3	NM_001106481//NM_001289659//NM_001289660//NM_029692	175880.0	mRNA	-//Complete3End	-
Cd3e	Cd3e	Cd3e	chr9:44998742-45009590	B2-minus_B5-minus_B6-minus	B3-plus_B4-plus_B7-plus	OK	0.684329	4.14593	2.59893	6.05839	4.07453	5e-05	0.000313715	yes	T-cell surface glycoprotein CD3 epsilon chain precursor	NM_001108140//NM_007648	138590.0	mRNA	-	-
1700094J05Rik	1700094J05Rik	1700094J05Rik	chr10:76351253-76442912	B2-minus_B5-minus_B6-minus	B3-plus_B4-plus_B7-plus	OK	0.151411	0.916231	2.59724	6.05128	0.791736	0.1581	0.262427	no	-	NR_040580	416289.0	RNA	-	-
Scd2	Scd2	Scd2	chr19:44293675-44306862	B2-minus_B5-minus_B6-minus	B3-plus_B4-plus_B7-plus	OK	17.525	104.737	2.57928	5.97643	7.49353	5e-05	0.000313715	yes	acyl-CoA desaturase 2	NM_009128//NM_031841	162141.0	mRNA	-//Unknown	-//enzyme involved in the regulation of oleic acid synthesis in the peripheral nervous system [RGD, Feb 2006]. ##Evidence-Data-START## Transcript exon combination :: AB032243.1, BC061737.1 [ECO:0000332] RNAseq introns :: single sample supports all introns SAMD00052296, SAMD00052297 [ECO:0000348] ##Evidence-Data-END##
4933417D19Rik	4933417D19Rik	4933417D19Rik	chr8:123232257-123254175	B2-minus_B5-minus_B6-minus	B3-plus_B4-plus_B7-plus	OK	0.693638	4.14351	2.5786	5.97359	1.45113	0.1666	0.273114	no	-	NR_045849	415360.0	RNA	-	-
9330179D12Rik	9330179D12Rik	9330179D12Rik	chr6:127125708-127212419	B2-minus_B5-minus_B6-minus	B3-plus_B4-plus_B7-plus	OK	0.242565	1.44349	2.57312	5.95094	0.935441	0.1349	0.232159	no	-	NR_040273//NR_040274//NR_040275	415475.0	RNA	-	-
Efna4	Efna4	Efna4	chr3:89333392-89338028	B2-minus_B5-minus_B6-minus	B3-plus_B4-plus_B7-plus	OK	0.291769	1.72771	2.56596	5.9215	3.15873	5e-05	0.000313715	yes	ephrin-A4 precursor	NM_001107692//NM_007910	192611.0	mRNA	-	-
Sncg	Sncg	Sncg	chr14:34370273-34374669	B2-minus_B5-minus_B6-minus	B3-plus_B4-plus_B7-plus	OK	16.6439	98.5497	2.56586	5.92107	7.18637	5e-05	0.000313715	yes	gamma-synuclein	NM_011430//NM_031688	167691.0	mRNA	-//Unknown	-//may play a role in the neurofilament network [RGD, Feb 2006]. Publication Note: This RefSeq record includes a subset of the publications that are available for this gene. Please see the Gene record to access additional publications. ##Evidence-Data-START## Transcript exon combination :: X86789.1, CF975702.1 [ECO:0000332] RNAseq introns :: single sample supports all introns SAMD00052296, SAMD00…
Ldlr	Ldlr	Ldlr	chr9:21723575-21749918	B2-minus_B5-minus_B6-minus	B3-plus_B4-plus_B7-plus	OK	3.87975	22.9362	2.56359	5.91177	7.72669	5e-05	0.000313715	yes	low density lipoprotein receptor//low-density lipoprotein receptor isoform 1 precursor//low-density lipoprotein receptor isoform 2 precursor//low-density lipoprotein receptor isoform 3 presursor precursor//low-density lipoprotein receptor precursor	NM_001146722//NM_001246823//NM_001252658//NM_001252659//NM_010700//NM_175762	68709.0	mRNA	-//Complete3End	-
Cd84	Cd84	Cd84	chr1:171839696-171890718	B2-minus_B5-minus_B6-minus	B3-plus_B4-plus_B7-plus	OK	0.351133	2.07191	2.56087	5.90064	4.67236	5e-05	0.000313715	yes	SLAM family member 5//SLAM family member 5 isoform 1 precursor//SLAM family member 5 isoform 2 precursor//SLAM family member 5 isoform 3 precursor	NM_001192006//NM_001252472//NM_001289470//NM_013489	163308.0	mRNA	-//Complete3End	-
Cxcl1	Cxcl1	Cxcl1	chr5:90891244-90893115	B2-minus_B5-minus_B6-minus	B3-plus_B4-plus_B7-plus	OK	0.193976	1.14277	2.55858	5.8913	2.05708	0.01905	0.0480615	yes	growth-regulated alpha protein precursor	NM_001172938//NM_001244044//NM_008176//NM_030845	177189.0	mRNA	-//Complete3End//Unknown	-//This gene encodes a protein that is a member of the CXC subfamily of chemokines. Chemokines, which recruit and activate leukocytes, are classified by function (inflammatory or homeostatic) or by structure. This secretory protein is proposed to bind the G-protein coupled receptor chemokine (C-X-C motif) receptor 2 to recruit neutrophils. In mouse, deficiency of this gene is associated with coli…
Igj	Igj	Igj	chr5:88519808-88527897	B2-minus_B5-minus_B6-minus	B3-plus_B4-plus_B7-plus	OK	0.204939	1.20655	2.55762	5.88736	3.39776	5e-05	0.000313715	yes	-	-	-	-	-	-
Vipr2	Vipr2	Vipr2	chr12:116077725-116146261	B2-minus_B5-minus_B6-minus	B3-plus_B4-plus_B7-plus	OK	0.170192	0.999448	2.55397	5.87247	3.70695	5e-05	0.000313715	yes	vasoactive intestinal polypeptide receptor 2 precursor	NM_001173121//NM_009511//NM_017238	185110.0	mRNA	-//Complete3End//Unknown	-//receptor for vasoactive intestinal polypeptide (VIP); may mediate gonadotropin actions in the ovary, may be involved with patterning during development [RGD, Feb 2006]. Publication Note: This RefSeq record includes a subset of the publications that are available for this gene. Please see the Gene record to access additional publications. ##Evidence-Data-START## Transcript exon combination :: U…
Lpxn	Lpxn	Lpxn	chr19:12798608-12833808	B2-minus_B5-minus_B6-minus	B3-plus_B4-plus_B7-plus	OK	1.53988	9.01028	2.54875	5.85129	5.27885	5e-05	0.000313715	yes	leupaxin	NM_001009649//NM_134152	175659.0	mRNA	-	-
Gckr	Gckr	Gckr	chr5:30933142-31348845	B2-minus_B5-minus_B6-minus	B3-plus_B4-plus_B7-plus	OK	0.11285	0.652997	2.53267	5.78642	0.164353	0.138	0.236057	no	glucokinase regulatory protein	NM_013120//NM_144909	173059.0	mRNA	-//Unknown	-//inhibits the activity of glucokinase; plays a role in glucose metabolism and homeostasis [RGD, Feb 2006]. Publication Note: This RefSeq record includes a subset of the publications that are available for this gene. Please see the Gene record to access additional publications. ##Evidence-Data-START## Transcript exon combination :: BC081843.1, X68497.1 [ECO:0000332] RNAseq introns :: mixed/parti…
Adam8	Adam8	Adam8	chr7:139978937-139992509	B2-minus_B5-minus_B6-minus	B3-plus_B4-plus_B7-plus	OK	0.620173	3.54836	2.51641	5.72156	5.0212	5e-05	0.000313715	yes	disintegrin and metalloproteinase domain-containing protein 8 isoform 1 precursor//disintegrin and metalloproteinase domain-containing protein 8 isoform 2 precursor	NM_001291066//NM_007403	46479.0	mRNA	Complete3End	This gene encodes a member of the Adam family of proteins that contain the disintegrin and metalloprotease domains. The encoded protein is localized to the cell surface, where it is involved in the remodeling of extracellular matrix and cell migration. Mice lacking the encoded protein display persistent inflammation upon treatment with allergens. Alternative splicing of this gene results in multi…
Rasl10a	Rasl10a	Rasl10a	chr11:5054130-5065327	B2-minus_B5-minus_B6-minus	B3-plus_B4-plus_B7-plus	OK	0.690715	3.94116	2.51246	5.70591	1.07452	0.2547	0.378818	no	ras-like protein family member 10A//ras-like protein family member 10A precursor	NM_001108862//NM_145216	183001.0	mRNA	-	-
Vmn2r1	Vmn2r1	Vmn2r1	chr3:64081641-64105458	B2-minus_B5-minus_B6-minus	B3-plus_B4-plus_B7-plus	OK	0.116683	0.656542	2.49229	5.62672	3.08912	0.00015	0.000831967	yes	vomeronasal type-2 receptor 1 precursor	NM_019918	192592.0	mRNA	-	-
Cldn3	Cldn3	Cldn3	chr5:134986213-135001350	B2-minus_B5-minus_B6-minus	B3-plus_B4-plus_B7-plus	OK	0.130328	0.733092	2.49185	5.62498	1.57571	0.15625	0.260103	no	claudin-3	NM_009902//NM_031700	173084.0	mRNA	Unknown	This gene encodes a member of the claudin family. Claudins are integral membrane proteins and components of tight junction strands. Tight junction strands serve as a physical barrier to prevent solutes and water from passing freely through the paracellular space between epithelial or endothelial cell sheets, and also play critical roles in maintaining cell polarity and signal transductions. The p…
Ndc80	Ndc80	Ndc80	chr17:71496099-71526857	B2-minus_B5-minus_B6-minus	B3-plus_B4-plus_B7-plus	OK	0.172352	0.969201	2.49144	5.62338	3.45363	5e-05	0.000313715	yes	Ndc80//kinetochore protein NDC80 homolog	NM_001126270//NM_023294//NM_132674	174299.0	mRNA	-	-
Wdr31	Wdr31	Wdr31	chr4:62452631-62470895	B2-minus_B5-minus_B6-minus	B3-plus_B4-plus_B7-plus	OK	0.189987	1.06667	2.48914	5.61444	3.42684	5e-05	0.000313715	yes	WD repeat-containing protein 31//WD repeat-containing protein 31 isoform 1//WD repeat-containing protein 31 isoform 2	NM_001011976//NM_001290521//NM_001290522//NM_023597	177119.0	mRNA	Complete3End	-
St6galnac5	St6galnac5	St6galnac5	chr3:152820709-152982207	B2-minus_B5-minus_B6-minus	B3-plus_B4-plus_B7-plus	OK	0.685468	3.83906	2.48559	5.60064	4.12293	5e-05	0.000313715	yes	alpha-N-acetylgalactosaminide alpha-2,6-sialyltransferase 5	NM_001271361//NM_012028	179112.0	mRNA	-	-
Celsr3	Celsr3	Celsr3	chr9:108826319-108852969	B2-minus_B5-minus_B6-minus	B3-plus_B4-plus_B7-plus	OK	0.215617	1.20533	2.48289	5.59014	5.03265	5e-05	0.000313715	yes	cadherin EGF LAG seven-pass G-type receptor 3 precursor	NM_031320//NM_080437	166383.0	mRNA	-//Unknown	-//mouse homolog may play a role in neurogenesis [RGD, Feb 2006]. ##Evidence-Data-START## Transcript exon combination :: AB011528.1 [ECO:0000332] RNAseq introns :: single sample supports all introns SAMD00052296, SAMD00052297 [ECO:0000348] ##Evidence-Data-END##
Caskin1	Caskin1	Caskin1	chr17:24488782-24527938	B2-minus_B5-minus_B6-minus	B3-plus_B4-plus_B7-plus	OK	0.250105	1.3824	2.46657	5.52728	1.37539	0.28415	0.411129	no	caskin-1	NM_027937//NM_080690	166421.0	mRNA	Complete3End	-//brain-specific adaptor protein; binds to Cask [RGD, Feb 2006]. Sequence Note: This RefSeq record was created from transcript and genomic sequence data because no single transcript was available for the full length of the gene. The extent of this transcript is supported by transcript alignments and orthologous data. ##Evidence-Data-START## CDS exon combination :: AF451975.1 [ECO:0000331] RNAseq…
Gzmm	Gzmm	Gzmm	chr10:79689019-79695260	B2-minus_B5-minus_B6-minus	B3-plus_B4-plus_B7-plus	OK	1.10925	6.08569	2.45584	5.48631	4.50444	5e-05	0.000313715	yes	-//granzyme M isoform 1 precursor//granzyme M isoform 2 precursor//granzyme M isoform 3//granzyme M precursor	NM_001302485//NM_001302499//NM_008504//NM_057183//NR_126325	185275.0	RNA//mRNA	Complete3End	The protein encoded by this gene is a member of a family of cytotoxic lymphocyte serine proteases called granzymes, which are expressed by cytotoxic T lymphocytes and natural killer cells. This protein belongs to a subfamily of granzymes that cleave after methionine residues. Natural killer cell development, homeostasis and cytotoxicity are normal in mice deficient for this gene, but they demonst…
Gpr152	Gpr152	Gpr152	chr19:4139798-4145740	B2-minus_B5-minus_B6-minus	B3-plus_B4-plus_B7-plus	OK	0.367943	2.00696	2.44746	5.45454	4.45761	5e-05	0.000313715	yes	probable G-protein coupled receptor 152	NM_206973	182494.0	mRNA	-	-
Cd200r1	Cd200r1	Cd200r1	chr16:44765735-44794977	B2-minus_B5-minus_B6-minus	B3-plus_B4-plus_B7-plus	OK	0.134084	0.730799	2.44634	5.45031	2.80528	0.00035	0.00172665	yes	cell surface glycoprotein CD200 receptor 1 precursor	NM_021325//NM_023953	178772.0	mRNA	Complete3End//Unknown	-//a receptor for membrane glycoprotein, OX2; may have a role in myeloid function [RGD, Feb 2006]. ##Evidence-Data-START## RNAseq introns :: single sample supports all introns SAMN01906348, SAMN01906349 [ECO:0000348] ##Evidence-Data-END##
Dpep2	Dpep2	Dpep2	chr8:105985056-105996423	B2-minus_B5-minus_B6-minus	B3-plus_B4-plus_B7-plus	OK	0.198773	1.07822	2.43946	5.42438	2.64138	0.0006	0.00274588	yes	dipeptidase 2 isoform 1 precursor//dipeptidase 2 isoform 2//dipeptidase 2 isoform 3//dipeptidase 2 precursor	NM_001011928//NM_001301204//NM_001301205//NM_176913	181606.0	mRNA	-	-
Gm11992	Gm11992	Gm11992	chr11:9016053-9069354	B2-minus_B5-minus_B6-minus	B3-plus_B4-plus_B7-plus	OK	0.175533	0.951644	2.43868	5.42145	3.18736	0.0001	0.000586353	yes	uncharacterized protein C7orf57 homolog	NM_001037928	414056.0	mRNA	-	-
Gm16576	Gm16576	Gm16576	chr15:79742697-79757394	B2-minus_B5-minus_B6-minus	B3-plus_B4-plus_B7-plus	OK	0.521039	2.81436	2.43334	5.40144	5.30559	5e-05	0.000313715	yes	-	NR_045069	416445.0	RNA	-	-
Il23a	Il23a	Il23a	chr10:128296139-128298084	B2-minus_B5-minus_B6-minus	B3-plus_B4-plus_B7-plus	OK	0.130033	0.692435	2.4128	5.32507	2.14162	0.0047	0.0152564	yes	interleukin-23 subunit alpha precursor	NM_001172969//NM_031252//NM_130410	174206.0	mRNA	-//Unknown	-//mouse homolog is a pro-inflammatory cytokine; high levels of expression may be associated with rheumatoid arthritis, psoriasis, and multiple sclerosis [RGD, Feb 2006]. ##Evidence-Data-START## Transcript exon combination :: BC098907.1, AY055379.1 [ECO:0000332] RNAseq introns :: single sample supports all introns SAMD00052296, SAMD00052297 [ECO:0000348] ##Evidence-Data-END##
AF251705	AF251705	AF251705	chr11:114996768-115001880	B2-minus_B5-minus_B6-minus	B3-plus_B4-plus_B7-plus	OK	0.370128	1.97021	2.41225	5.32305	3.13926	5e-05	0.000313715	yes	-	-	-	-	-	-
Fhdc1	Fhdc1	Fhdc1	chr3:84442195-84480439	B2-minus_B5-minus_B6-minus	B3-plus_B4-plus_B7-plus	OK	1.01058	5.36897	2.40946	5.31276	6.08709	5e-05	0.000313715	yes	FH2 domain-containing protein 1	NM_001033301//NM_001106437//NM_001205355	177483.0	mRNA	-	-
Plk1	Plk1	Plk1	chr7:122159436-122169875	B2-minus_B5-minus_B6-minus	B3-plus_B4-plus_B7-plus	OK	0.391144	2.07071	2.40435	5.29398	3.71726	5e-05	0.000313715	yes	serine/threonine-protein kinase PLK1	NM_011121//NM_017100	46349.0	mRNA	Complete3End//Unknown	The Ser/Thr protein kinase encoded by this gene belongs to the CDC5/Polo subfamily. It is highly expressed during mitosis and may play a role in DNA replication during S phase. This gene is expressed in all embryonic tissues, but restricted to thymus and ovaries in adult tissues. Homozygous knockout mice were embryonic lethal, suggesting that this gene is important for early embryonic development…
Slc17a9	Slc17a9	Slc17a9	chr2:180725338-180742278	B2-minus_B5-minus_B6-minus	B3-plus_B4-plus_B7-plus	OK	0.590365	3.11549	2.39978	5.27723	4.03648	5e-05	0.000313715	yes	solute carrier family 17 member 9	NM_001108613//NM_183161	196059.0	mRNA	-	-
Mpeg1	Mpeg1	Mpeg1	chr19:12460778-12465285	B2-minus_B5-minus_B6-minus	B3-plus_B4-plus_B7-plus	OK	1.95887	10.3237	2.39787	5.27023	6.65579	5e-05	0.000313715	yes	macrophage-expressed gene 1 protein precursor	NM_001305460//NM_010821//NM_022617	57925.0	mRNA	-//Complete3End	-//may be involved in the pathogenesis of disease related renal injury [RGD, Feb 2006].
Wnt5b	Wnt5b	Wnt5b	chr6:119432530-119544347	B2-minus_B5-minus_B6-minus	B3-plus_B4-plus_B7-plus	OK	0.518944	2.69589	2.37711	5.19495	1.70495	0.01725	0.0442399	yes	protein Wnt-5b precursor	NM_001100489//NM_001271757//NM_001271758//NM_009525	57726.0	mRNA	Complete3End//Unknown	-//mouse homolog regulates chondrocyte differentiation and proliferation in skeletal development [RGD, Feb 2006]. Sequence Note: The RefSeq transcript and protein were derived from genomic sequence to make the sequence consistent with the reference genome assembly. The genomic coordinates used for the transcript record were based on alignments. ##Evidence-Data-START## CDS exon combination :: BC16…
Prdm10	Prdm10	Prdm10	chr9:31315106-31378543	B2-minus_B5-minus_B6-minus	B3-plus_B4-plus_B7-plus	OK	0.867084	4.50373	2.37688	5.19411	5.19682	5e-05	0.000313715	yes	PR domain zinc finger protein 10 precursor	NM_001080817	180235.0	mRNA	-	-
Cyp21a1	Cyp21a1	Cyp21a1	chr17:34801347-34804426	B2-minus_B5-minus_B6-minus	B3-plus_B4-plus_B7-plus	OK	0.206593	1.07027	2.37311	5.18057	2.94423	0.00025	0.00129776	yes	steroid 21-hydroxylase//steroid 21-hydroxylase precursor	NM_009995//NM_057101	170705.0	mRNA	Complete3End//Unknown	-//converts progesterone to deoxycorticosterone via 21-hydroxylation in the adrenal gland and possibly in peripheral astrocytes and CNS [RGD, Feb 2006]. Sequence Note: The RefSeq transcript and protein were derived from genomic sequence. The genomic coordinates used for the transcript record were based on alignments. ##Evidence-Data-START## Transcript exon combination :: U56853.1 [ECO:0000332] RN…
Trim69	Trim69	Trim69	chr2:122120107-122186189	B2-minus_B5-minus_B6-minus	B3-plus_B4-plus_B7-plus	OK	0.1864	0.958592	2.36252	5.14266	0.286877	0.1804	0.289981	no	E3 ubiquitin-protein ligase TRIM69	NM_001013160//NM_080510	178436.0	mRNA	-//Complete3End	-
Hrasls5	Hrasls5	Hrasls5	chr19:7612568-7639238	B2-minus_B5-minus_B6-minus	B3-plus_B4-plus_B7-plus	OK	0.709978	3.65016	2.36211	5.14123	3.65414	5e-05	0.000313715	yes	Ca(2+)-independent N-acyltransferase	NM_001039007//NM_025731	179891.0	mRNA	-	-
9230110C19Rik	9230110C19Rik	9230110C19Rik	chr9:8021671-8042823	B2-minus_B5-minus_B6-minus	B3-plus_B4-plus_B7-plus	OK	1.4234	7.3057	2.35968	5.13257	4.80708	5e-05	0.000313715	yes	uncharacterized protein C11orf70 homolog	NM_199017	183412.0	mRNA	-	-
Cgref1	Cgref1	Cgref1	chr5:30933142-31348845	B2-minus_B5-minus_B6-minus	B3-plus_B4-plus_B7-plus	OK	0.429354	2.19189	2.35194	5.10509	0.250823	0.109	0.19591	no	cell growth regulator with EF hand domain protein 1//cell growth regulator with EF hand domain protein 1 isoform 1//cell growth regulator with EF hand domain protein 1 isoform 2 precursor	NM_001160149//NM_026770//NM_139087	174820.0	mRNA	Complete3End	-//inhibits cell growth [RGD, Feb 2006]. Sequence Note: This RefSeq record was created from mixed strain transcript data because no single transcript from the same strain was available for the full length of the gene. The extent of this transcript is supported by transcript alignments. ##Evidence-Data-START## Transcript exon combination :: FQ220335.1, U66470.1 [ECO:0000332] RNAseq introns :: sing…
Atf3	Atf3	Atf3	chr1:191170296-191183333	B2-minus_B5-minus_B6-minus	B3-plus_B4-plus_B7-plus	OK	5.74636	29.2849	2.34944	5.09625	5.72519	5e-05	0.000313715	yes	activating transcription factor 3, isoform A//activating transcription factor 3, isoform B//activating transcription factor 3, isoform C//cyclic AMP-dependent transcription factor ATF-3	NM_001272196//NM_001297840//NM_007498//NM_012912//NM_138988	174202.0	mRNA	-//Complete3End//Unknown	-//expression is associated with neuronal injury [RGD, Feb 2006]. Publication Note: This RefSeq record includes a subset of the publications that are available for this gene. Please see the Gene record to access additional publications. ##Evidence-Data-START## Transcript exon combination :: BC078903.1, M63282.1 [ECO:0000332] RNAseq introns :: single sample supports all introns SAMD00052296, SAMD0…
Lrrn4cl	Lrrn4cl	Lrrn4cl	chr19:8850784-8853909	B2-minus_B5-minus_B6-minus	B3-plus_B4-plus_B7-plus	OK	3.01143	15.1804	2.33369	5.04093	6.2746	5e-05	0.000313715	yes	LRRN4 C-terminal-like protein precursor	NM_001013019//NM_001109579	183012.0	mRNA	-//Complete3End	-
Creb3l3	Creb3l3	Creb3l3	chr10:81084332-81098872	B2-minus_B5-minus_B6-minus	B3-plus_B4-plus_B7-plus	OK	0.26841	1.34938	2.32979	5.02731	3.42491	5e-05	0.000313715	yes	cyclic AMP-responsive element-binding protein 3-like protein 3	NM_001012115//NM_145365	172771.0	mRNA	-	-
Prune2	Prune2	Prune2	chr19:16956117-17223932	B2-minus_B5-minus_B6-minus	B3-plus_B4-plus_B7-plus	OK	0.285639	1.42968	2.32343	5.0052	5.20811	5e-05	0.000313715	yes	protein prune homolog 2	NM_181348	187392.0	mRNA	Complete3End	-
Acly	Acly	Acly	chr11:100476351-100528000	B2-minus_B5-minus_B6-minus	B3-plus_B4-plus_B7-plus	OK	266.271	1332.33	2.32298	5.00366	3.6174	5e-05	0.000313715	yes	ATP-citrate synthase isoform 1//ATP-citrate synthase isoform 2	NM_001111095//NM_001199296//NM_016987//NM_134037	171934.0	mRNA	-//Unknown	-//catalyzes the synthesis of cytosolic acetyl-CoA; plays a role in lipid and cholesterol metabolism [RGD, Feb 2006].
Syngr3	Syngr3	Syngr3	chr17:24685091-24689949	B2-minus_B5-minus_B6-minus	B3-plus_B4-plus_B7-plus	OK	0.197113	0.977874	2.31063	4.96098	2.69348	0.00095	0.00405168	yes	synaptogyrin-3	NM_001106985//NM_011522	175314.0	mRNA	-	-
Gm996	Gm996	Gm996	chr2:25575415-25580099	B2-minus_B5-minus_B6-minus	B3-plus_B4-plus_B7-plus	OK	0.143919	0.709427	2.3014	4.92935	3.18555	5e-05	0.000313715	yes	uncharacterized protein C9orf172 homolog	NM_001005424	180343.0	mRNA	Complete3End	-
Tbc1d31	Tbc1d31	Tbc1d31	chr15:57912198-57970068	B2-minus_B5-minus_B6-minus	B3-plus_B4-plus_B7-plus	OK	2.62966	12.8973	2.29412	4.90455	6.46708	5e-05	0.000313715	yes	TBC1 domain family member 31//TBC1 domain family member 31 isoform 1//TBC1 domain family member 31 isoform 2	NM_001081396//NM_001134842//NM_001167679	281278.0	mRNA	-//Complete3End	-
Hipk2	Hipk2	Hipk2	chr6:38697839-38876190	B2-minus_B5-minus_B6-minus	B3-plus_B4-plus_B7-plus	OK	2.25189	11.0426	2.29387	4.9037	6.26702	5e-05	0.000313715	yes	homeodomain-interacting protein kinase 2//homeodomain-interacting protein kinase 2 isoform 1//homeodomain-interacting protein kinase 2 isoform 2//homeodomain-interacting protein kinase 2 isoform 3//homeodomain-interacting protein kinase 2 isoform 4	NM_001108622//NM_001136065//NM_001281632//NM_001294143//NM_001294144//NM_010433	176791.0	mRNA	-	-
H2-DMa	H2-DMa	H2-DMa	chr17:34122831-34139101	B2-minus_B5-minus_B6-minus	B3-plus_B4-plus_B7-plus	OK	3.5976	17.4577	2.27876	4.8526	5.6466	5e-05	0.000313715	yes	class II histocompatibility antigen, M alpha chain precursor	NM_010386	171043.0	mRNA	Complete3End	-
Sult5a1	Sult5a1	Sult5a1	chr8:123142846-123158280	B2-minus_B5-minus_B6-minus	B3-plus_B4-plus_B7-plus	OK	1.2055	5.83358	2.27475	4.83914	4.03375	5e-05	0.000313715	yes	sulfotransferase family 5A, member 1//sulfotransferase family 5A, member 1 isoform 1//sulfotransferase family 5A, member 1 isoform 2	NM_001106194//NM_001201369//NM_020564	173100.0	mRNA	-//Complete3End	-
Tpx2	Tpx2	Tpx2	chr2:152847963-152895321	B2-minus_B5-minus_B6-minus	B3-plus_B4-plus_B7-plus	OK	0.169673	0.819029	2.27116	4.8271	3.46855	5e-05	0.000313715	yes	targeting protein for Xklp2	NM_001107790//NM_001141975//NM_001141976//NM_001141977//NM_001141978//NM_028109	179819.0	mRNA	-//Complete3End	-
Dcakd	Dcakd	Dcakd	chr11:102994055-103017147	B2-minus_B5-minus_B6-minus	B3-plus_B4-plus_B7-plus	OK	7.57189	36.4894	2.26875	4.81906	6.46428	5e-05	0.000313715	yes	dephospho-CoA kinase domain-containing protein	NM_001007724//NM_026551	171989.0	mRNA	-	-
Lyz2	Lyz2	Lyz2	chr10:117277540-117282272	B2-minus_B5-minus_B6-minus	B3-plus_B4-plus_B7-plus	OK	30.9906	149.238	2.26771	4.81559	7.00996	5e-05	0.000313715	yes	lysozyme C-1 precursor//lysozyme C-2 precursor	NM_012771//NM_017372	171089.0	mRNA	-//Unknown	-//widely expressed; may mediate analgesic, anti-inflammatory, hemostatic, anti-allergy, anticancer, |and antibiotic functions [RGD, Feb 2006]. ##Evidence-Data-START## Transcript exon combination :: BC058490.1, CF111218.1 [ECO:0000332] RNAseq introns :: single sample supports all introns SAMEA2689599, SAMN01906356 [ECO:0000348] ##Evidence-Data-END##
Wfdc3	Wfdc3	Wfdc3	chr2:164731225-164743267	B2-minus_B5-minus_B6-minus	B3-plus_B4-plus_B7-plus	OK	0.424134	2.02448	2.25496	4.77321	2.60289	0.001	0.00423087	yes	WAP four-disulfide core domain protein 3 precursor	NM_001106541//NM_027961	4476.0	mRNA	-	-
Ermp1	Ermp1	Ermp1	chr19:29609882-29648420	B2-minus_B5-minus_B6-minus	B3-plus_B4-plus_B7-plus	OK	14.8018	70.6027	2.25395	4.76987	7.41247	5e-05	0.000313715	yes	endoplasmic reticulum metallopeptidase 1	NM_001081213//NM_184050	176692.0	mRNA	-	-
Fgl1	Fgl1	Fgl1	chr8:41191433-41215156	B2-minus_B5-minus_B6-minus	B3-plus_B4-plus_B7-plus	OK	0.601391	2.85611	2.24768	4.74917	3.41202	5e-05	0.000313715	yes	fibrinogen-like protein 1 precursor	NM_145594//NM_172010	174602.0	mRNA	-//Unknown	-//member of the fibrinogen family; appears to lack the platelet-binding and thrombin-sensitive sites, and cross-linking region, which are necessary for fibrin clot formation; protein may be liver-specific [RGD, Feb 2006]. ##Evidence-Data-START## Transcript exon combination :: AF508020.1, BC088107.1 [ECO:0000332] RNAseq introns :: single sample supports all introns SAMEA2689598, SAMEA2689599 [ECO…
Acss3	Acss3	Acss3	chr10:106936163-107123664	B2-minus_B5-minus_B6-minus	B3-plus_B4-plus_B7-plus	OK	9.10185	42.995	2.23994	4.72376	6.87313	5e-05	0.000313715	yes	acyl-CoA synthetase short-chain family member 3, mitochondrial//acyl-CoA synthetase short-chain family member 3, mitochondrial isoform 1//acyl-CoA synthetase short-chain family member 3, mitochondrial isoform 2	NM_001108091//NM_001142804//NM_198636	183340.0	mRNA	-	-
Dhcr24	Dhcr24	Dhcr24	chr4:106561037-106589113	B2-minus_B5-minus_B6-minus	B3-plus_B4-plus_B7-plus	OK	4.42725	20.8494	2.23552	4.70933	6.65953	5e-05	0.000313715	yes	delta(24)-sterol reductase precursor	NM_001080148//NM_053272	170989.0	mRNA	-//Complete3End	-
Dhrs9	Dhrs9	Dhrs9	chr2:69380461-69403086	B2-minus_B5-minus_B6-minus	B3-plus_B4-plus_B7-plus	OK	2.20767	10.3705	2.23189	4.69749	5.59372	5e-05	0.000313715	yes	dehydrogenase/reductase SDR family member 9 precursor	NM_130819//NM_175512	183825.0	mRNA	-//Unknown	-//catalyzes the conversion of retinol to retinal in retinoic acid biosynthesis [RGD, Feb 2006]. ##Evidence-Data-START## Transcript exon combination :: AF337953.1 [ECO:0000332] RNAseq introns :: single sample supports all introns SAMEA2689594, SAMEA2689599 [ECO:0000348] ##Evidence-Data-END##
Map3k13	Map3k13	Map3k13	chr16:21891968-21931877	B2-minus_B5-minus_B6-minus	B3-plus_B4-plus_B7-plus	OK	0.190197	0.893343	2.23172	4.69694	4.01604	5e-05	0.000313715	yes	mitogen-activated protein kinase kinase kinase 13	NM_001013978//NM_172821	186969.0	mRNA	-	-
Cdh26	Cdh26	Cdh26	chr2:178430514-178487366	B2-minus_B5-minus_B6-minus	B3-plus_B4-plus_B7-plus	OK	0.222466	1.03979	2.22464	4.67393	3.31262	5e-05	0.000313715	yes	cadherin-like protein 26 isoform a precursor//cadherin-like protein 26 isoform b precursor//cadherin-like protein 26 precursor	NM_001191745//NM_001291189//NM_198656	178930.0	mRNA	-//Complete3End	-
B230217O12Rik	B230217O12Rik	B230217O12Rik	chr19:57323196-57360899	B2-minus_B5-minus_B6-minus	B3-plus_B4-plus_B7-plus	OK	0.26723	1.24737	2.22274	4.66778	2.99196	5e-05	0.000313715	yes	-	NR_040316	416206.0	RNA	-	-
Mt2	Mt2	Mt2	chr8:94172617-94173567	B2-minus_B5-minus_B6-minus	B3-plus_B4-plus_B7-plus	OK	285.108	1328.81	2.22055	4.66073	7.2097	5e-05	0.000313715	yes	metallothionein-2//methyltransferase 2//methyltransferase 2, isoform C//methyltransferase 2, isoform D	NM_001042890//NM_001134229//NM_001244577//NM_008630//NM_058127	68441.0	mRNA	-	-
Vil1	Vil1	Vil1	chr1:74409383-74588028	B2-minus_B5-minus_B6-minus	B3-plus_B4-plus_B7-plus	OK	0.586755	2.72255	2.21413	4.64001	1.38308	0.11325	0.202149	no	villin-1	NM_001108224//NM_009509	173427.0	mRNA	-	-
Cd68	Cd68	Cd68	chr11:69664212-69666170	B2-minus_B5-minus_B6-minus	B3-plus_B4-plus_B7-plus	OK	4.51437	20.9294	2.21293	4.63617	5.03804	5e-05	0.000313715	yes	-//macrosialin precursor	NM_001031638//NM_001291058//NR_110993	174512.0	RNA//mRNA	-//Complete3End	-
Mfsd2b	Mfsd2b	Mfsd2b	chr12:4862437-4874359	B2-minus_B5-minus_B6-minus	B3-plus_B4-plus_B7-plus	OK	1.19091	5.49837	2.20694	4.61695	4.98806	5e-05	0.000313715	yes	major facilitator superfamily domain-containing protein 2B	NM_001033488	414566.0	mRNA	-	-
Pdzd7	Pdzd7	Pdzd7	chr19:45015175-45045772	B2-minus_B5-minus_B6-minus	B3-plus_B4-plus_B7-plus	OK	0.753907	3.45591	2.19661	4.584	1.63622	0.02355	0.0571582	no	PDZ domain-containing protein 7	NM_001106362//NM_001195265	185787.0	mRNA	-//Complete3End	-
Gm17745	Gm17745	Gm17745	chr10:93336231-93348879	B2-minus_B5-minus_B6-minus	B3-plus_B4-plus_B7-plus	OK	0.145905	0.668668	2.19626	4.5829	1.77298	0.0951	0.176181	no	-	NR_038014	415965.0	RNA	-	-
Ikzf4	Ikzf4	Ikzf4	chr10:128632414-128645993	B2-minus_B5-minus_B6-minus	B3-plus_B4-plus_B7-plus	OK	0.16526	0.757013	2.19558	4.58074	3.07222	5e-05	0.000313715	yes	zinc finger protein Eos	NM_011772	185474.0	mRNA	-	-
Xylb	Xylb	Xylb	chr9:119357380-119393797	B2-minus_B5-minus_B6-minus	B3-plus_B4-plus_B7-plus	OK	0.545147	2.49615	2.19499	4.57886	4.37954	5e-05	0.000313715	yes	xylulose kinase//xylulose kinase isoform 1//xylulose kinase isoform 2	NM_001033209//NM_001033704//NM_001199568	175403.0	mRNA	-	-
Arid3a	Arid3a	Arid3a	chr10:79697304-80369637	B2-minus_B5-minus_B6-minus	B3-plus_B4-plus_B7-plus	OK	1.20155	5.47093	2.18689	4.55323	0.179748	0.07485	0.145202	no	AT-rich interactive domain-containing protein 3A//AT-rich interactive domain-containing protein 3A isoform a//AT-rich interactive domain-containing protein 3A isoform b	NM_001108066//NM_001288625//NM_001288626//NM_007880	178480.0	mRNA	-//Complete3End	-
Bub1b	Bub1b	Bub1b	chr2:118598210-118641592	B2-minus_B5-minus_B6-minus	B3-plus_B4-plus_B7-plus	OK	0.595064	2.70433	2.18415	4.5446	4.56044	5e-05	0.000313715	yes	mitotic checkpoint serine/threonine-protein kinase BUB1 beta	NM_009773//NM_138540	164770.0	mRNA	Complete3End	-//mitotic checkpoint protein; binds beta-adaptins; may prevent premature separation of sister chromatids during anaphase [RGD, Feb 2006]. Sequence Note: This RefSeq record was created from transcript and genomic sequence data to make the sequence consistent with the reference genome assembly. The genomic coordinates used for the transcript record were based on alignments. ##RefSeq-Attributes-STA…
Osgin1	Osgin1	Osgin1	chr8:119437161-119446256	B2-minus_B5-minus_B6-minus	B3-plus_B4-plus_B7-plus	OK	0.514946	2.33794	2.18274	4.54017	3.49001	5e-05	0.000313715	yes	oxidative stress-induced growth inhibitor 1	NM_027950//NM_138504	174621.0	mRNA	-//Unknown	-//may play a role in growth inhibition in mammary epithelial cells [RGD, Feb 2006]. ##Evidence-Data-START## Transcript exon combination :: AF549441.1, BC091111.1 [ECO:0000332] RNAseq introns :: single sample supports all introns SAMEA2689597, SAMN01906357 [ECO:0000348] ##Evidence-Data-END## ##RefSeq-Attributes-START## gene product(s) localized to mito. :: inferred from homology ##RefSeq-Attribut…
Spp1	Spp1	Spp1	chr5:104435110-104441053	B2-minus_B5-minus_B6-minus	B3-plus_B4-plus_B7-plus	OK	0.268116	1.21488	2.17988	4.53117	2.48056	0.0002	0.00106919	yes	osteopontin isoform 1//osteopontin isoform 2//osteopontin isoform 3 precursor//osteopontin isoform 4 precursor//osteopontin precursor	NM_001204201//NM_001204202//NM_001204203//NM_001204233//NM_001281641//NM_009263//NM_012881	165674.0	mRNA	-//Complete3End//Unknown	-//sialoprotein that binds osteosarcoma cells; may play a role in osteoclast cell function [RGD, Feb 2006]. Publication Note: This RefSeq record includes a subset of the publications that are available for this gene. Please see the Gene record to access additional publications. ##Evidence-Data-START## Transcript exon combination :: BC078874.1, FQ222192.1 [ECO:0000332] RNAseq introns :: single sam…
Tcam1	Tcam1	Tcam1	chr11:106276671-106288143	B2-minus_B5-minus_B6-minus	B3-plus_B4-plus_B7-plus	OK	0.157361	0.712374	2.17856	4.527	2.93558	5e-05	0.000313715	yes	testicular cell adhesion molecule 1 precursor	NM_021673//NM_029467	178400.0	mRNA	Complete3End//Unknown	-//interacts with growth hormone and BAF60b during gene coding [RGD, Feb 2006]. ##Evidence-Data-START## RNAseq introns :: single sample supports all introns SAMD00052296, SAMD00052297 [ECO:0000348] ##Evidence-Data-END##
Nek6	Nek6	Nek6	chr2:38511696-38587490	B2-minus_B5-minus_B6-minus	B3-plus_B4-plus_B7-plus	OK	1.97642	8.93137	2.17599	4.51896	5.55371	5e-05	0.000313715	yes	serine/threonine-protein kinase Nek6	NM_001159631//NM_001277232//NM_021606//NM_182953	165533.0	mRNA	Complete3End	-//may act as a serine/threonine protein kinase [RGD, Feb 2006].
Sowahc	Sowahc	Sowahc	chr10:59221921-59226433	B2-minus_B5-minus_B6-minus	B3-plus_B4-plus_B7-plus	OK	7.58718	34.0002	2.16391	4.48127	7.0107	5e-05	0.000313715	yes	ankyrin repeat domain-containing protein SOWAHC	NM_001109364//NM_172939	405600.0	mRNA	-	-
6330549D23Rik	6330549D23Rik	6330549D23Rik	chr3:96601132-96629819	B2-minus_B5-minus_B6-minus	B3-plus_B4-plus_B7-plus	OK	0.237232	1.06297	2.16373	4.48072	1.44463	0.0283	0.0662103	no	-	NR_003619	416664.0	RNA	Complete3End	-
6430531B16Rik	6430531B16Rik	6430531B16Rik	chr7:139972302-139978755	B2-minus_B5-minus_B6-minus	B3-plus_B4-plus_B7-plus	OK	0.140053	0.624711	2.15722	4.46053	1.7549	0.03405	0.0768497	no	uncharacterized protein LOC381933 isoform 1//uncharacterized protein LOC381933 isoform 2//uncharacterized protein LOC381933 isoform 3	NM_001033465//NM_001347613//NM_001347614	185577.0	mRNA	Complete3End	-
Tubb3	Tubb3	Tubb3	chr8:123411563-123422010	B2-minus_B5-minus_B6-minus	B3-plus_B4-plus_B7-plus	OK	0.137908	0.614859	2.15655	4.45847	2.19536	0.0056	0.0176902	yes	tubulin beta-3 chain	NM_023279//NM_139254	176627.0	mRNA	-	-
Creb3l4	Creb3l4	Creb3l4	chr3:90237499-90243512	B2-minus_B5-minus_B6-minus	B3-plus_B4-plus_B7-plus	OK	0.280043	1.24644	2.15409	4.45089	2.74349	5e-05	0.000313715	yes	cyclic AMP-responsive element-binding protein 3-like protein 4//cyclic AMP-responsive element-binding protein 3-like protein 4 isoform 1//cyclic AMP-responsive element-binding protein 3-like protein 4 isoform 2	NM_001007093//NM_001307934//NM_001307935//NM_030080	174658.0	mRNA	-//Complete3End	-//This gene encodes a CREB (cyclic AMP-responsive element-binding) protein with a transmembrane domain which localizes it to the ER membrane. The encoded protein may play a role in adiposity and male germ cell development. Homozygous knockout mice for this gene show increased adipogenesis, elevated testicular germ cell apoptosis and defects in spermatogenesis. Alternative splicing results in mul…
Npc1l1	Npc1l1	Npc1l1	chr11:6211010-6230245	B2-minus_B5-minus_B6-minus	B3-plus_B4-plus_B7-plus	OK	0.13981	0.620625	2.15025	4.43906	3.00615	5e-05	0.000313715	yes	Niemann-Pick C1-like protein 1 precursor	NM_001002025//NM_001281376//NM_207242	170444.0	mRNA	-//Unknown	-//mouse homolog plays a role in intestinal cholesterol absorption [RGD, Feb 2006]. Publication Note: This RefSeq record includes a subset of the publications that are available for this gene. Please see the Gene record to access additional publications. ##Evidence-Data-START## Transcript exon combination :: AY437867.1 [ECO:0000332] RNAseq introns :: mixed/partial sample support SAMD00052296, SAM…
Ly9	Ly9	Ly9	chr1:171588612-171607410	B2-minus_B5-minus_B6-minus	B3-plus_B4-plus_B7-plus	OK	0.214532	0.951486	2.14899	4.43517	2.91091	5e-05	0.000313715	yes	-//T-lymphocyte surface antigen Ly-9//T-lymphocyte surface antigen Ly-9 isoform 1 precursor//T-lymphocyte surface antigen Ly-9 isoform 2	NM_001191673//NM_001277968//NM_008534//NR_102726	163306.0	RNA//mRNA	-	-
Il7r	Il7r	Il7r	chr15:9506158-9529876	B2-minus_B5-minus_B6-minus	B3-plus_B4-plus_B7-plus	OK	0.15587	0.685843	2.13754	4.4001	2.98315	5e-05	0.000313715	yes	interleukin-7 receptor subunit alpha precursor	NM_001106418//NM_008372	181753.0	mRNA	-//Unknown	-//Interleukin-7 is a glycoptorein involved in the regulation of lymphopoiesis. Response of cells to IL7 is dependent on the presence of the interleukin 7 receptor (IL7R); the active receptor is a alpha/gamma chain heterodimer. The gamma(c) chain, which also associates with the interleukin-2 receptor, serves primarily to activate signal transduction by the IL7R complex, while the alpha chain of I…
Ltb	Ltb	Ltb	chr17:35194506-35196305	B2-minus_B5-minus_B6-minus	B3-plus_B4-plus_B7-plus	OK	1.02471	4.50289	2.13564	4.39431	3.37322	5e-05	0.000313715	yes	lymphotoxin-beta	NM_008518//NM_212507	181610.0	mRNA	-	-
Lss	Lss	Lss	chr10:76531626-76562226	B2-minus_B5-minus_B6-minus	B3-plus_B4-plus_B7-plus	OK	8.51391	37.2393	2.12893	4.37394	6.58504	5e-05	0.000313715	yes	lanosterol synthase	NM_031049//NM_146006	174057.0	mRNA	Complete3End//Unknown	This gene encodes an enzyme that catalyzes the conversion of (S)-2,3 oxidosqualene to lanosterol. The encoded protein is a member of the terpene cyclase/mutase family and catalyzes the first step in the biosynthesis of cholesterol, steroid hormones, and vitamin D. [provided by RefSeq, Feb 2015]. ##Evidence-Data-START## Transcript exon combination :: AK031271.1, AK154520.1 [ECO:0000332] RNAseq int…
Ak4	Ak4	Ak4	chr4:101419288-101467771	B2-minus_B5-minus_B6-minus	B3-plus_B4-plus_B7-plus	OK	0.845768	3.69428	2.12696	4.36796	5.02559	5e-05	0.000313715	yes	adenylate kinase 4, mitochondrial	NM_001177602//NM_001177604//NM_001177605//NM_009647//NM_017135	414346.0	mRNA	Complete3End//Unknown	-//adenylate kinase isozyme that may play a role in energy metabolism [RGD, Feb 2006]. ##RefSeq-Attributes-START## gene product(s) localized to mito. :: inferred from homology ##RefSeq-Attributes-END## ##Evidence-Data-START## Transcript exon combination :: D87809.1, BC087024.1 [ECO:0000332] RNAseq introns :: single sample supports all introns SAMD00052296, SAMD00052297 [ECO:0000348] ##Evidence-Da…
Kng1	Kng1	Kng1	chr16:23058299-23082078	B2-minus_B5-minus_B6-minus	B3-plus_B4-plus_B7-plus	OK	0.188644	0.817319	2.11523	4.3326	2.4679	0.0002	0.00106919	yes	T-kininogen 1 precursor//kininogen-1 isoform 1 precursor//kininogen-1 isoform 2 precursor//kininogen-1 isoform 3 precursor	NM_001102411//NM_001102412//NM_012696//NM_023125	173769.0	mRNA	-//Complete3End	-
Mef2b	Mef2b	Mef2b	chr8:70152777-70167488	B2-minus_B5-minus_B6-minus	B3-plus_B4-plus_B7-plus	OK	0.59227	2.55699	2.11012	4.31727	2.78757	5e-05	0.000313715	yes	myocyte-specific enhancer factor 2B	NM_001017507//NM_001045484	177655.0	mRNA	Complete3End	-
Ovgp1	Ovgp1	Ovgp1	chr3:105973801-105987423	B2-minus_B5-minus_B6-minus	B3-plus_B4-plus_B7-plus	OK	1.78115	7.63422	2.09967	4.28612	5.02638	5e-05	0.000313715	yes	oviduct-specific glycoprotein precursor	NM_001281337//NM_007696	184972.0	mRNA	-	-
Ebf4	Ebf4	Ebf4	chr2:130295938-130370481	B2-minus_B5-minus_B6-minus	B3-plus_B4-plus_B7-plus	OK	0.397627	1.69899	2.09519	4.27282	3.40531	5e-05	0.000313715	yes	transcription factor COE4	NM_001110513//NM_001191076	185011.0	mRNA	-//Complete3End	-
Fstl3	Fstl3	Fstl3	chr10:79697304-80369637	B2-minus_B5-minus_B6-minus	B3-plus_B4-plus_B7-plus	OK	0.156203	0.664644	2.08916	4.255	0.0343472	0.1587	0.263148	no	follistatin-related protein 3 precursor	NM_031380//NM_053629	179909.0	mRNA	-//Unknown	-//may have a role in spermatogenesis [RGD, Feb 2006]. ##Evidence-Data-START## Transcript exon combination :: AB021295.1, AB071603.1 [ECO:0000332] RNAseq introns :: single sample supports all introns SAMEA2689599, SAMEA2689604 [ECO:0000348] ##Evidence-Data-END##
Pbk	Pbk	Pbk	chr14:65805910-65817822	B2-minus_B5-minus_B6-minus	B3-plus_B4-plus_B7-plus	OK	0.14477	0.615571	2.08816	4.25206	2.22182	0.00255	0.00923431	yes	lymphokine-activated killer T-cell-originated protein kinase	NM_001079937//NM_023209	172246.0	mRNA	-	-
Zmynd10	Zmynd10	Zmynd10	chr9:107547309-107551319	B2-minus_B5-minus_B6-minus	B3-plus_B4-plus_B7-plus	OK	0.464285	1.97127	2.08604	4.24582	3.13349	5e-05	0.000313715	yes	ZMYND10 homolog//zinc finger MYND domain-containing protein 10	NM_001004284//NM_053253//NM_140368	178708.0	mRNA	-	-
Zdhhc23	Zdhhc23	Zdhhc23	chr16:43969145-43979050	B2-minus_B5-minus_B6-minus	B3-plus_B4-plus_B7-plus	OK	0.162849	0.689367	2.08174	4.23317	1.85583	0.0073	0.0219379	yes	palmitoyltransferase ZDHHC23	NM_001007460//NM_213627	185216.0	mRNA	-	-
2310014L17Rik	2310014L17Rik	2310014L17Rik	chr7:12927415-12931072	B2-minus_B5-minus_B6-minus	B3-plus_B4-plus_B7-plus	OK	0.220173	0.929155	2.07728	4.22011	3.05755	0.0001	0.000586353	yes	-	-	-	-	-	-
Lilrb4	Lilrb4	Lilrb4	chr10:51490897-51496611	B2-minus_B5-minus_B6-minus	B3-plus_B4-plus_B7-plus	OK	0.998432	4.18658	2.06804	4.19315	3.91905	5e-05	0.000313715	yes	leukocyte immunoglobulin like receptor B4 precursor	NM_001013894	172147.0	mRNA	-	-
Lrfn1	Lrfn1	Lrfn1	chr7:28451984-28482345	B2-minus_B5-minus_B6-minus	B3-plus_B4-plus_B7-plus	OK	0.160496	0.670626	2.06297	4.17846	1.75189	0.00225	0.00833299	yes	leucine-rich repeat and fibronectin type III domain-containing protein 1 isoform 1 precursor//leucine-rich repeat and fibronectin type III domain-containing protein 1 isoform 2 precursor	NM_001108910//NM_001127694//NM_001141921//NM_030562	163435.0	mRNA	-	-
Itgb2	Itgb2	Itgb2	chr10:77530347-77565674	B2-minus_B5-minus_B6-minus	B3-plus_B4-plus_B7-plus	OK	1.37843	5.75412	2.06157	4.1744	4.81914	5e-05	0.000313715	yes	integrin beta-2 precursor	NM_001037780//NM_008404	182401.0	mRNA	-//Complete3End	-
C3ar1	C3ar1	C3ar1	chr6:122847139-122856157	B2-minus_B5-minus_B6-minus	B3-plus_B4-plus_B7-plus	OK	0.413339	1.72308	2.05959	4.16868	3.78847	5e-05	0.000313715	yes	C3a anaphylatoxin chemotactic receptor	NM_001173118//NM_009779//NM_032060	170906.0	mRNA	-//Complete3End//Unknown	-//receptor for anaphylatoxin complement component C3a, [RGD, Feb 2006]. Publication Note: This RefSeq record includes a subset of the publications that are available for this gene. Please see the Gene record to access additional publications. ##Evidence-Data-START## Transcript exon combination :: U86379.1, FQ205812.1 [ECO:0000332] RNAseq introns :: single sample supports all introns SAMD00052296…
Top2a	Top2a	Top2a	chr11:98992946-99024189	B2-minus_B5-minus_B6-minus	B3-plus_B4-plus_B7-plus	OK	0.353643	1.47224	2.05765	4.16307	4.24717	5e-05	0.000313715	yes	DNA topoisomerase 2-alpha	NM_001246738//NM_011623//NM_022183	179440.0	mRNA	-//Unknown	-//DNA topoisomerase, a nuclear enzyme that can alter the topologic state of DNA during transcription [RGD, Feb 2006]. Publication Note: This RefSeq record includes a subset of the publications that are available for this gene. Please see the Gene record to access additional publications. ##Evidence-Data-START## Transcript exon combination :: Z19552.1 [ECO:0000332] RNAseq introns :: mixed/partial…
Dpf1	Dpf1	Dpf1	chr7:29304004-29317586	B2-minus_B5-minus_B6-minus	B3-plus_B4-plus_B7-plus	OK	0.283495	1.17934	2.05658	4.16	2.9162	0.0001	0.000586353	yes	zinc finger protein neuro-d4	NM_001105729//NM_013874	178704.0	mRNA	-//Unknown	-//neurospecific gene that is developmentally regulated [RGD, Feb 2006]. Sequence Note: This RefSeq record was created from transcript and genomic sequence data to make the sequence consistent with the reference genome assembly. The genomic coordinates used for the transcript record were based on transcript alignments. ##Evidence-Data-START## Transcript exon combination :: BC159415.1 [ECO:0000332…
Pcp4l1	Pcp4l1	Pcp4l1	chr1:171173263-171196268	B2-minus_B5-minus_B6-minus	B3-plus_B4-plus_B7-plus	OK	1.81141	7.52499	2.05458	4.15422	4.32574	5e-05	0.000313715	yes	Purkinje cell protein 4-like protein 1	NM_001126093//NM_025557	186341.0	mRNA	-//Complete3End	-
Desi1	Desi1	Desi1	chr15:81992522-82016140	B2-minus_B5-minus_B6-minus	B3-plus_B4-plus_B7-plus	OK	8.68478	36.0121	2.05192	4.14658	6.6281	5e-05	0.000313715	yes	desumoylating isopeptidase 1	NM_001025703//NM_134095	402209.0	mRNA	-	-
Arrdc5	Arrdc5	Arrdc5	chr17:56294110-56300286	B2-minus_B5-minus_B6-minus	B3-plus_B4-plus_B7-plus	OK	0.150535	0.624074	2.05162	4.14571	1.79782	0.01335	0.0360172	yes	arrestin domain-containing protein 5	NM_001109408//NM_029799	182637.0	mRNA	-	-
Ltc4s	Ltc4s	Ltc4s	chr11:50236471-50238471	B2-minus_B5-minus_B6-minus	B3-plus_B4-plus_B7-plus	OK	34.9788	144.663	2.04814	4.13573	5.5839	5e-05	0.000313715	yes	-//leukotriene C4 synthase//leukotriene C4 synthase isoform 1//leukotriene C4 synthase isoform 2	NM_001313968//NM_008521//NM_053639//NR_132732//NR_132733	176211.0	RNA//mRNA	Complete3End//Unknown	The protein encoded by this gene is an enzyme that catalyzes the synthesis of leukotriene C4 by combining leukotriene A4 with reduced glutathione. The encoded protein is found in the outer nuclear membrane and in the peripheral endoplasmic reticulum. Leukotrienes have been implicated as mediators of anaphylaxis and inflammatory conditions such as bronchial asthma in humans. Several transcript var…
Rab15	Rab15	Rab15	chr12:76797962-76822524	B2-minus_B5-minus_B6-minus	B3-plus_B4-plus_B7-plus	OK	0.245407	1.00474	2.03357	4.09418	3.10231	5e-05	0.000313715	yes	ras-related protein Rab-15//ras-related protein Rab-15 isoform 1//ras-related protein Rab-15 isoform 2	NM_001347405//NM_001347406//NM_001347407//NM_134050//NM_198749	163392.0	mRNA	Complete3End//Unknown	-//member of the RAS oncogene family; may regulate synaptic vesicle membrane flow for neurotransmitter release [RGD, Feb 2006]. ##Evidence-Data-START## Transcript exon combination :: BC094954.1, M83679.1 [ECO:0000332] RNAseq introns :: single sample supports all introns SAMD00052296, SAMN01906349 [ECO:0000348] ##Evidence-Data-END##
Hist1h2ac	Hist1h2ac	Hist1h2ac	chr13:23683472-23683959	B2-minus_B5-minus_B6-minus	B3-plus_B4-plus_B7-plus	OK	0.242822	0.992397	2.03102	4.08693	1.28635	0.24245	0.365471	no	histone H2A type 1	NM_178189	425954.0	mRNA	Complete3End	Histones are basic nuclear proteins that are responsible for the nucleosome structure of the chromosomal fiber in eukaryotes. Two molecules of each of the four core histones (H2A, H2B, H3, and H4) form an octamer, around which approximately 146 bp of DNA is wrapped in repeating units, called nucleosomes. The linker histone, H1, interacts with linker DNA between nucleosomes and functions in the co…
Fbxo36	Fbxo36	Fbxo36	chr1:84839840-84900486	B2-minus_B5-minus_B6-minus	B3-plus_B4-plus_B7-plus	OK	7.8469	32.0689	2.03098	4.08682	5.28873	5e-05	0.000313715	yes	F-box only protein 36	NM_001108804//NM_025386	178208.0	mRNA	-//Complete3End	-
Rhod	Rhod	Rhod	chr19:4425456-4477143	B2-minus_B5-minus_B6-minus	B3-plus_B4-plus_B7-plus	OK	0.924575	3.7339	2.01382	4.0385	1.26779	0.04935	0.103741	no	rho-related GTP-binding protein RhoD//rho-related GTP-binding protein RhoD 1//rho-related GTP-binding protein RhoD 2	NM_001106323//NM_001329989//NM_007485	177885.0	mRNA	-//Complete3End	-
Ccl9	Ccl9	Ccl9	chr11:83572916-83578636	B2-minus_B5-minus_B6-minus	B3-plus_B4-plus_B7-plus	OK	1.11989	4.52031	2.01306	4.03639	4.27556	5e-05	0.000313715	yes	C-C motif chemokine 9 precursor	NM_001012357//NM_011338	170956.0	mRNA	-	-
Raver1-fdx1l	Raver1-fdx1l	Raver1-fdx1l	chr9:21067513-21092008	B2-minus_B5-minus_B6-minus	B3-plus_B4-plus_B7-plus	OK	0.648169	2.60372	2.00613	4.01704	0.991344	0.21655	0.334193	no	-	-	-	-	-	-
Uhmk1	Uhmk1	Uhmk1	chr1:170199255-170215393	B2-minus_B5-minus_B6-minus	B3-plus_B4-plus_B7-plus	OK	3.08045	12.3735	2.00604	4.01678	4.98197	5e-05	0.000313715	yes	serine/threonine-protein kinase Kist	NM_010633//NM_017293	179615.0	mRNA	-	-
Alcam	Alcam	Alcam	chr16:52248995-52452997	B2-minus_B5-minus_B6-minus	B3-plus_B4-plus_B7-plus	OK	0.418478	1.68092	2.00603	4.01675	4.05755	5e-05	0.000313715	yes	CD166 antigen isoform 1 precursor//CD166 antigen isoform 2 precursor//CD166 antigen precursor	NM_001331110//NM_009655//NM_031753	170787.0	mRNA	-//Complete3End	-
Gpr137c	Gpr137c	Gpr137c	chr14:45219716-45280976	B2-minus_B5-minus_B6-minus	B3-plus_B4-plus_B7-plus	OK	0.20392	0.818959	2.00579	4.01608	2.47359	0.0004	0.00194094	yes	integral membrane protein GPR137C	NM_001134541//NM_027518	281805.0	mRNA	-	-
Tlr13	Tlr13	Tlr13	chrX:106143274-106160493	B2-minus_B5-minus_B6-minus	B3-plus_B4-plus_B7-plus	OK	0.181411	0.726503	2.00171	4.00474	3.18115	5e-05	0.000313715	yes	toll-like receptor 13 precursor	NM_205820	170530.0	mRNA	-	-
Pvt1	Pvt1	Pvt1	chr15:62037986-62250975	B2-minus_B5-minus_B6-minus	B3-plus_B4-plus_B7-plus	OK	0.206743	0.826938	1.99994	3.99984	2.91381	5e-05	0.000313715	yes	-	NR_003368//NR_132746//NR_132747	264565.0	RNA	Complete3End	This gene produces a long non-coding RNA that has been identified as a candidate oncogene. In humans, increased copy number and overexpression of this gene are associated with many types of cancers including breast and ovarian cancers, acute myeloid leukemia and Hodgkin lymphoma. Consistently, transcription of this gene is regulated by the tumor suppressor p53 through a canonical p53-binding site…
Rab27a	Rab27a	Rab27a	chr9:73044864-73097592	B2-minus_B5-minus_B6-minus	B3-plus_B4-plus_B7-plus	OK	0.996015	3.97842	1.99796	3.99434	4.33095	5e-05	0.000313715	yes	ras-related protein Rab-27A	NM_001301230//NM_001301232//NM_017317//NM_023635	165898.0	mRNA	Complete3End//Unknown	The protein encoded by this gene is a member of the Rab family of proteins, which is the largest family within the Ras superfamily of GTPases. This gene product is thought to regulate vesicular transport, together with its specific effectors. Mutations in this gene cause several defects, including actin-based melanosome transport defects and immunodeficiency. Mutations in the human ortholog of th…
C4a	C4a	C4a	chr17:34809091-34823454	B2-minus_B5-minus_B6-minus	B3-plus_B4-plus_B7-plus	OK	0.198337	0.792209	1.99793	3.99426	3.4079	5e-05	0.000313715	yes	complement C4 precursor//sex-limited protein precursor	NM_011413//NM_031504	180203.0	mRNA	-//Unknown	-//complement protein, part of the classical activation pathway; localizes to the class III region of the MHC [RGD, Feb 2006]. Publication Note: This RefSeq record includes a subset of the publications that are available for this gene. Please see the Gene record to access additional publications. ##Evidence-Data-START## RNAseq introns :: mixed/partial sample support SAMEA2689599, SAMN01906355 [EC…
Fam64a	Fam64a	Fam64a	chr11:72042501-72047370	B2-minus_B5-minus_B6-minus	B3-plus_B4-plus_B7-plus	OK	0.201173	0.800779	1.99297	3.98055	2.22088	0.0018	0.0069266	yes	protein FAM64A	NM_001113781//NM_144526	186231.0	mRNA	-	-
Kiss1r	Kiss1r	Kiss1r	chr10:79697304-80369637	B2-minus_B5-minus_B6-minus	B3-plus_B4-plus_B7-plus	OK	1.14586	4.55027	1.98952	3.97105	0.10745	0.1522	0.254795	no	kiSS-1 receptor//kiSS-1 receptor isoform 1//kiSS-1 receptor isoform 2	NM_001301151//NM_023992//NM_053244	75859.0	mRNA	-//Unknown	-//a G protein-coupled receptor; human homolog may bind ligand and metastasis suppressor gene KiSS-1 [RGD, Feb 2006].
Itgam	Itgam	Itgam	chr7:128062639-128118491	B2-minus_B5-minus_B6-minus	B3-plus_B4-plus_B7-plus	OK	0.43717	1.7342	1.988	3.96688	3.93722	5e-05	0.000313715	yes	integrin alpha-M isoform 1 precursor//integrin alpha-M isoform 2 precursor//integrin alpha-M precursor	NM_001082960//NM_008401//NM_012711	75280.0	mRNA	Complete3End//Unknown	-//mouse homolog is an integrin alpha subunit that interacts with integrin beta 2 subunit to form Mac-1; involved in immune response [RGD, Feb 2006]. Publication Note: This RefSeq record includes a subset of the publications that are available for this gene. Please see the Gene record to access additional publications. ##Evidence-Data-START## Transcript exon combination :: AF268593.1 [ECO:0000332…
Morc4	Morc4	Morc4	chrX:139821634-139871654	B2-minus_B5-minus_B6-minus	B3-plus_B4-plus_B7-plus	OK	1.41013	5.58135	1.98479	3.95804	5.20854	5e-05	0.000313715	yes	MORC family CW-type zinc finger protein 4 isoform A//MORC family CW-type zinc finger protein 4 isoform B	NM_001193309//NM_029413	182321.0	mRNA	Complete3End	-
Cd300lb	Cd300lb	Cd300lb	chr11:114922780-114934386	B2-minus_B5-minus_B6-minus	B3-plus_B4-plus_B7-plus	OK	0.234939	0.929863	1.98473	3.95789	2.98072	5e-05	0.000313715	yes	CMRF35-like molecule 7 isoform 1//CMRF35-like molecule 7 isoform 2//CMRF35-like molecule 7 precursor	NM_001167664//NM_001347651//NM_199221	183048.0	mRNA	-	-
Adcy10	Adcy10	Adcy10	chr1:165485182-165576773	B2-minus_B5-minus_B6-minus	B3-plus_B4-plus_B7-plus	OK	0.444056	1.75126	1.97958	3.94378	4.04655	5e-05	0.000313715	yes	adenylate cyclase type 10	NM_021684//NM_173029	185088.0	mRNA	-//Unknown	-//cytosolic adenylyl cyclase [RGD, Feb 2006]. Publication Note: This RefSeq record includes a subset of the publications that are available for this gene. Please see the Gene record to access additional publications. ##Evidence-Data-START## Transcript exon combination :: AF081941.1 [ECO:0000332] RNAseq introns :: single sample supports all introns SAMEA2689604, SAMN02642708 [ECO:0000348] ##Evide…
Sc5d	Sc5d	Sc5d	chr9:42254176-42264300	B2-minus_B5-minus_B6-minus	B3-plus_B4-plus_B7-plus	OK	15.502	61.0157	1.97673	3.93599	6.44122	5e-05	0.000313715	yes	lathosterol oxidase	NM_053642//NM_172769	175034.0	mRNA	-//Unknown	-//human homolog is an enzyme involved in catalyzing the conversion of lathosterol into 7-dehydrocholesterol; involved in the synthesis of cholesterol [RGD, Feb 2006]. ##Evidence-Data-START## Transcript exon combination :: BC081704.1, AB052846.1 [ECO:0000332] RNAseq introns :: mixed/partial sample support SAMD00052296, SAMD00052297 [ECO:0000350] ##Evidence-Data-END##
Kcnh2	Kcnh2	Kcnh2	chr5:24319588-24351604	B2-minus_B5-minus_B6-minus	B3-plus_B4-plus_B7-plus	OK	0.229142	0.900751	1.97489	3.93097	3.02632	5e-05	0.000313715	yes	potassium voltage-gated channel subfamily H member 2//potassium voltage-gated channel subfamily H member 2 isoform 1//potassium voltage-gated channel subfamily H member 2 isoform 2	NM_001172973//NM_001294162//NM_013569//NM_053949	170373.0	mRNA	-//Unknown	-//voltage gated potassium channel pore forming subunit [RGD, Feb 2006]. Publication Note: This RefSeq record includes a subset of the publications that are available for this gene. Please see the Gene record to access additional publications. ##Evidence-Data-START## Transcript exon combination :: Z96106.1 [ECO:0000332] RNAseq introns :: single sample supports all introns SAMD00052296, SAMD000522…
Ncan	Ncan	Ncan	chr8:70093084-70120844	B2-minus_B5-minus_B6-minus	B3-plus_B4-plus_B7-plus	OK	0.175583	0.689749	1.97392	3.92834	3.35294	5e-05	0.000313715	yes	neurocan core protein precursor	NM_007789//NM_031653	180311.0	mRNA	Complete3End//Unknown	-//chondroitin sulfate proteoglycan that may play a role in cell adhesion and cell migration [RGD, Feb 2006]. Sequence Note: The RefSeq transcript and protein were derived from genomic sequence to make the sequence consistent with the reference genome assembly. The genomic coordinates used for the transcript record were based on alignments. Publication Note: This RefSeq record includes a subset o…
Klb	Klb	Klb	chr5:65348410-65384003	B2-minus_B5-minus_B6-minus	B3-plus_B4-plus_B7-plus	OK	6.51824	25.5749	1.97217	3.92359	6.3055	5e-05	0.000313715	yes	beta-klotho	NM_031180	184978.0	mRNA	-	-
Orm1	Orm1	Orm1	chr4:63344565-63348162	B2-minus_B5-minus_B6-minus	B3-plus_B4-plus_B7-plus	OK	67.9976	264.549	1.95998	3.89056	6.51533	5e-05	0.000313715	yes	alpha-1-acid glycoprotein 1 precursor//alpha-1-acid glycoprotein precursor	NM_008768//NM_053288	173127.0	mRNA	Complete3End//Unknown	This gene encodes a member of the lipocalin family of proteins. The encoded protein is an abundant acute-phase protein that is synthesized by hepatocytes in response to cytokines during the acute phase response. The encoded protein may regulate inflammation and metabolism. This gene is present in a gene cluster on chromosome 4. [provided by RefSeq, Aug 2015]. Publication Note: This RefSeq record …
Gm12669	Gm12669	Gm12669	chr7:137437647-137468594	B2-minus_B5-minus_B6-minus	B3-plus_B4-plus_B7-plus	OK	8.82073	34.2823	1.95849	3.88656	1.50415	0.0207	0.0514889	no	-	NR_033611	407264.0	RNA	-	-
4921536K21Rik	4921536K21Rik	4921536K21Rik	chr11:3886087-3895126	B2-minus_B5-minus_B6-minus	B3-plus_B4-plus_B7-plus	OK	0.510037	1.97776	1.95519	3.87768	3.31954	5e-05	0.000313715	yes	uncharacterized protein C5orf52 homolog	NM_026150	177961.0	mRNA	Complete3End	-
Nsun3	Nsun3	Nsun3	chr16:62734851-62786716	B2-minus_B5-minus_B6-minus	B3-plus_B4-plus_B7-plus	OK	2.04542	7.90791	1.9509	3.86615	4.0349	5e-05	0.000313715	yes	putative methyltransferase NSUN3	NM_178925	184395.0	mRNA	-	-
Ccl6	Ccl6	Ccl6	chr11:83582060-83623693	B2-minus_B5-minus_B6-minus	B3-plus_B4-plus_B7-plus	OK	2.76499	10.6807	1.94966	3.86283	4.37839	5e-05	0.000313715	yes	C-C motif chemokine 6 precursor	NM_001004202//NM_009139	171092.0	mRNA	-	-
C330021F23Rik	C330021F23Rik	C330021F23Rik	chr8:3567997-3584776	B2-minus_B5-minus_B6-minus	B3-plus_B4-plus_B7-plus	OK	0.203651	0.783402	1.94365	3.84679	2.20312	0.0024	0.00878871	yes	ribosomal protein S23 like protein	NM_001024728	181728.0	mRNA	-	-
Mvd	Mvd	Mvd	chr8:122433595-122443422	B2-minus_B5-minus_B6-minus	B3-plus_B4-plus_B7-plus	OK	3.15252	12.0727	1.93717	3.82954	4.50152	5e-05	0.000313715	yes	-//diphosphomevalonate decarboxylase	NM_001205171//NM_031062//NM_138656//NR_028354	172493.0	RNA//mRNA	-//Complete3End//Unknown	-//enzyme that catalyzes the conversion of mevalonate pyrophosphate into isopentenyl pyrophosphate; involved in cholesterol biosynthesis [RGD, Feb 2006]. ##Evidence-Data-START## Transcript exon combination :: U53706.1, BC081784.1 [ECO:0000332] RNAseq introns :: mixed/partial sample support SAMD00052296, SAMD00052297 [ECO:0000350] ##Evidence-Data-END##
C130050O18Rik	C130050O18Rik	C130050O18Rik	chr5:139359738-139460534	B2-minus_B5-minus_B6-minus	B3-plus_B4-plus_B7-plus	OK	0.507273	1.93678	1.93283	3.81802	0.76354	0.28905	0.416371	no	uncharacterized protein LOC319772	NM_177000	182579.0	mRNA	-	-
Ephx1	Ephx1	Ephx1	chr1:180989555-181017495	B2-minus_B5-minus_B6-minus	B3-plus_B4-plus_B7-plus	OK	26.206	99.9879	1.93186	3.81546	6.33071	5e-05	0.000313715	yes	epoxide hydrolase 1 isoform 1 precursor//epoxide hydrolase 1 isoform 2 precursor//epoxide hydrolase 1 precursor	NM_001034090//NM_001312918//NM_010145//NM_012844	176387.0	mRNA	Complete3End	-//catalyzes the hydration of a wide range of xenobiotic arene oxides [RGD, Feb 2006].
Bcl2a1b	Bcl2a1b	Bcl2a1b	chr9:89199272-89207838	B2-minus_B5-minus_B6-minus	B3-plus_B4-plus_B7-plus	OK	0.343839	1.30888	1.92853	3.80667	2.02376	0.0045	0.0147427	yes	B-cell leukemia/lymphoma 2 related protein A1b	NM_007534	182624.0	mRNA	Complete3End	-
Hpgds	Hpgds	Hpgds	chr6:65117292-65144730	B2-minus_B5-minus_B6-minus	B3-plus_B4-plus_B7-plus	OK	0.261205	0.994213	1.92837	3.80626	3.17741	5e-05	0.000313715	yes	hematopoietic prostaglandin D synthase	NM_019455//NM_031644	279397.0	mRNA	-//Unknown	-//catalyzes the isomerization of prostaglandin H2 to prostaglandin D2 in prostaglandin biosynthesis [RGD, Feb 2006]. ##Evidence-Data-START## Transcript exon combination :: BC087590.1, D82071.1 [ECO:0000332] RNAseq introns :: single sample supports all introns SAMN01906358 [ECO:0000348] ##Evidence-Data-END##
Serinc2	Serinc2	Serinc2	chr4:130253496-130275586	B2-minus_B5-minus_B6-minus	B3-plus_B4-plus_B7-plus	OK	1.04575	3.97914	1.92792	3.80506	3.34327	5e-05	0.000313715	yes	serine incorporator 2 isoform 1 precursor//serine incorporator 2 isoform 2//serine incorporator 2 precursor	NM_001031656//NM_001253386//NM_172702	176722.0	mRNA	-//Complete3End	-
Krt36	Krt36	Krt36	chr11:100102012-100105626	B2-minus_B5-minus_B6-minus	B3-plus_B4-plus_B7-plus	OK	0.27499	1.04594	1.92735	3.80356	2.46936	0.0005	0.00234823	yes	keratin, type I cuticular Ha6	NM_001008759//NM_001174099	192076.0	mRNA	-//Complete3End	-
Clec12a	Clec12a	Clec12a	chr6:129350243-129365303	B2-minus_B5-minus_B6-minus	B3-plus_B4-plus_B7-plus	OK	0.465303	1.76876	1.9265	3.80131	3.22729	5e-05	0.000313715	yes	C-type lectin domain family 12 member A	NM_001134716//NM_177686	182097.0	mRNA	-//Complete3End	-
Ovol1	Ovol1	Ovol1	chr19:5549136-5560575	B2-minus_B5-minus_B6-minus	B3-plus_B4-plus_B7-plus	OK	0.42775	1.62434	1.92501	3.79741	3.32064	5e-05	0.000313715	yes	putative transcription factor Ovo-like 1	NM_001107572//NM_019935	174415.0	mRNA	-	-
Tmem179	Tmem179	Tmem179	chr12:112500183-112511160	B2-minus_B5-minus_B6-minus	B3-plus_B4-plus_B7-plus	OK	7.85521	29.7999	1.92359	3.79365	5.5817	5e-05	0.000313715	yes	transmembrane protein 179	NM_001126280//NM_178915	177756.0	mRNA	-	-
Trf	Trf	Trf	chr9:103208875-103230286	B2-minus_B5-minus_B6-minus	B3-plus_B4-plus_B7-plus	OK	44.523	168.693	1.92178	3.7889	6.14775	5e-05	0.000313715	yes	TBP-related factor//serotransferrin precursor	NM_057591//NM_133977	69239.0	mRNA	-	-
Hmox1	Hmox1	Hmox1	chr8:75093617-75100593	B2-minus_B5-minus_B6-minus	B3-plus_B4-plus_B7-plus	OK	10.5498	39.8497	1.91735	3.77729	5.79738	5e-05	0.000313715	yes	heme oxygenase 1	NM_010442//NM_012580	172749.0	mRNA	-//Unknown	-//catalyzes the oxidative cleavage of heme to biliverdin [RGD, Feb 2006]. Publication Note: This RefSeq record includes a subset of the publications that are available for this gene. Please see the Gene record to access additional publications. ##Evidence-Data-START## Transcript exon combination :: BC091164.1, EV768426.1 [ECO:0000332] RNAseq introns :: single sample supports all introns SAMD0005…
Sspo	Sspo	Sspo	chr6:48448228-48501250	B2-minus_B5-minus_B6-minus	B3-plus_B4-plus_B7-plus	OK	0.904951	3.40872	1.91332	3.76675	5.54707	5e-05	0.000313715	yes	SCO-spondin precursor	NM_001007016//NM_173428	402467.0	mRNA	-	-
Cdkl3	Cdkl3	Cdkl3	chr11:52004220-52084667	B2-minus_B5-minus_B6-minus	B3-plus_B4-plus_B7-plus	OK	2.49109	9.38071	1.91292	3.7657	4.87491	5e-05	0.000313715	yes	cyclin-dependent kinase-like 3//cyclin-dependent kinase-like 3 isoform 1//cyclin-dependent kinase-like 3 isoform 2//cyclin-dependent kinase-like 3 isoform 3//cyclin-dependent kinase-like 3 isoform 4//cyclin-dependent kinase-like 3 isoform 5//cyclin-dependent kinase-like 3 isoform 6	NM_001166653//NM_001166654//NM_001166655//NM_001166656//NM_001166657//NM_021772//NM_153785	176263.0	mRNA	-//Complete3End	-//putative protein serine kinase with similarity to MAPKs and CDKs; human homolog may play a role in inhibition of cell growth [RGD, Feb 2006]. Sequence Note: The RefSeq transcript and protein were derived from genomic sequence to make the sequence consistent with the reference genome assembly. The genomic coordinates used for the transcript record were based on alignments. ##Evidence-Data-START…
Ugt1a6a	Ugt1a6a	Ugt1a6a	chr1:88055410-88220002	B2-minus_B5-minus_B6-minus	B3-plus_B4-plus_B7-plus	OK	0.957008	3.59694	1.91017	3.75853	2.7988	5e-05	0.000313715	yes	UDP-glucuronosyltransferase 1-6 precursor	NM_145079	180572.0	mRNA	-	-
Thpo	Thpo	Thpo	chr16:20724453-20742384	B2-minus_B5-minus_B6-minus	B3-plus_B4-plus_B7-plus	OK	0.219593	0.824516	1.90872	3.75475	1.68639	0.0071	0.0214944	yes	thrombopoietin isoform 1 precursor//thrombopoietin isoform 2 precursor//thrombopoietin isoform 3 precursor//thrombopoietin precursor	NM_001173505//NM_001289894//NM_001289896//NM_009379//NM_031133	171494.0	mRNA	Complete3End//Unknown	This gene encodes a humoral growth factor necessary for megakaryocyte proliferation and maturation, as well as for thrombopoiesis. The encoded protein is a ligand for the product of the myeloproliferative leukemia virus oncogene. Alternative splicing results in multiple transcript variants. [provided by RefSeq, Mar 2010].//lineage-specific cytokine; important for proliferation and development of …
1700019G17Rik	1700019G17Rik	1700019G17Rik	chr6:85899049-85904938	B2-minus_B5-minus_B6-minus	B3-plus_B4-plus_B7-plus	OK	0.934761	3.50371	1.90621	3.74824	3.89044	5e-05	0.000313715	yes	-	-	-	-	-	-
Slc7a4	Slc7a4	Slc7a4	chr16:17572017-17576671	B2-minus_B5-minus_B6-minus	B3-plus_B4-plus_B7-plus	OK	0.329414	1.23096	1.90181	3.73682	2.9641	5e-05	0.000313715	yes	cationic amino acid transporter 4	NM_001107078//NM_144852	173473.0	mRNA	-	-
Ccl25	Ccl25	Ccl25	chr8:4325209-4360020	B2-minus_B5-minus_B6-minus	B3-plus_B4-plus_B7-plus	OK	3.53698	13.2114	1.90119	3.73522	4.38782	5e-05	0.000313715	yes	-//C-C motif chemokine 25 precursor	NM_001037203//NM_009138//NR_033527	183090.0	RNA//mRNA	-//Complete3End	-
Dusp4	Dusp4	Dusp4	chr8:34807609-34819894	B2-minus_B5-minus_B6-minus	B3-plus_B4-plus_B7-plus	OK	11.3916	42.4957	1.89935	3.73044	5.84472	5e-05	0.000313715	yes	dual specificity protein phosphatase 4	NM_022199//NM_176933	183854.0	mRNA	-//Unknown	-//exhibits vanadate-sensitive phosphatase activity for MAP kinase; inhibits transcription of MAP kinase-dependent genes [RGD, Feb 2006]. ##Evidence-Data-START## Transcript exon combination :: U23438.1 [ECO:0000332] RNAseq introns :: single sample supports all introns SAMD00052296, SAMD00052297 [ECO:0000348] ##Evidence-Data-END##
Ptprf	Ptprf	Ptprf	chr4:118208212-118291397	B2-minus_B5-minus_B6-minus	B3-plus_B4-plus_B7-plus	OK	0.539106	2.00635	1.89593	3.72162	4.25252	5e-05	0.000313715	yes	receptor-type tyrosine-protein phosphatase F precursor	NM_011213//NM_019249	165883.0	mRNA	Complete3End//Unknown	-//11 kDa ectodomain isoform of the LAR protein tyrosine phosphatase receptor family; may play a role in homophilic cell adhesion and neurite outgrowth [RGD, Feb 2006]. Publication Note: This RefSeq record includes a subset of the publications that are available for this gene. Please see the Gene record to access additional publications. ##Evidence-Data-START## Transcript exon combination :: L115…
Ptafr	Ptafr	Ptafr	chr4:132564066-132580866	B2-minus_B5-minus_B6-minus	B3-plus_B4-plus_B7-plus	OK	0.341862	1.27021	1.89358	3.71556	2.50908	0.0002	0.00106919	yes	platelet-activating factor receptor	NM_001081211//NM_053321	180637.0	mRNA	Complete3End//Unknown	This gene encodes a member of the G-protein coupled receptor 1 family of proteins. Binding of the encoded protein to its phospholipid ligand, platelet-activating factor (PAF), may regulate the inflammatory response and the perception of pain. Homozygous knockout mice for this gene exhibit impaired anaphylactic response, resistance to bacterial infection, and reduced pain-related behavior. [provid…
Pdpr	Pdpr	Pdpr	chr8:111094744-111145498	B2-minus_B5-minus_B6-minus	B3-plus_B4-plus_B7-plus	OK	4.73778	17.5847	1.89204	3.71159	5.23771	5e-05	0.000313715	yes	pyruvate dehydrogenase phosphatase regulatory subunit, mitochondrial//pyruvate dehydrogenase phosphatase regulatory subunit, mitochondrial precursor	NM_001107430//NM_198308	402015.0	mRNA	-	-
Wdr78	Wdr78	Wdr78	chr4:103038064-103114299	B2-minus_B5-minus_B6-minus	B3-plus_B4-plus_B7-plus	OK	0.49504	1.83734	1.892	3.7115	3.81161	5e-05	0.000313715	yes	WD repeat-containing protein 78	NM_001024786//NM_146254	176296.0	mRNA	-//Complete3End	-
Rab11fip1	Rab11fip1	Rab11fip1	chr8:27138772-27174646	B2-minus_B5-minus_B6-minus	B3-plus_B4-plus_B7-plus	OK	0.312126	1.15664	1.88974	3.70568	3.65262	5e-05	0.000313715	yes	rab11 family-interacting protein 1 isoform 1//rab11 family-interacting protein 1 isoform 2	NM_001080813//NM_001191555//NM_001197241//NM_029423	183078.0	mRNA	-//Complete3End	-
Apobr	Apobr	Apobr	chr7:126585007-126589092	B2-minus_B5-minus_B6-minus	B3-plus_B4-plus_B7-plus	OK	2.16618	8.0194	1.88834	3.70209	5.35553	5e-05	0.000313715	yes	apolipoprotein B receptor	NM_001109154//NM_138310	405587.0	mRNA	-	-
Banp	Banp	Banp	chr8:121950491-122029260	B2-minus_B5-minus_B6-minus	B3-plus_B4-plus_B7-plus	OK	3.78965	14.0126	1.88659	3.6976	5.7934	5e-05	0.000313715	yes	protein BANP//protein BANP isoform 1//protein BANP isoform 2//protein BANP isoform 3//protein BANP isoform 4	NM_001106191//NM_001110100//NM_001285981//NM_001285983//NM_016812	173165.0	mRNA	-	-
Gm10714	Gm10714	Gm10714	chr2:174125037-174183918	B2-minus_B5-minus_B6-minus	B3-plus_B4-plus_B7-plus	OK	0.173785	0.642055	1.88539	3.69454	1.40075	0.0259	0.0617888	no	-	NR_040530	415326.0	RNA	-	-
2900009J06Rik	2900009J06Rik	2900009J06Rik	chr1:127729412-127774054	B2-minus_B5-minus_B6-minus	B3-plus_B4-plus_B7-plus	OK	1.26987	4.68486	1.88333	3.68924	2.28774	0.00125	0.00511009	yes	-	NR_045298	415885.0	RNA	-	-
Lrrc15	Lrrc15	Lrrc15	chr16:30269301-30283254	B2-minus_B5-minus_B6-minus	B3-plus_B4-plus_B7-plus	OK	2.00668	7.39586	1.88191	3.68562	5.37403	5e-05	0.000313715	yes	leucine-rich repeat-containing protein 15 precursor	NM_028973//NM_145083	178396.0	mRNA	Complete3End//Unknown	-//beta-Amyloid induced rat gene; may be involved in cell-cell and/or extracellular matrix interactions [RGD, Feb 2006]. ##Evidence-Data-START## Transcript exon combination :: AB071036.1 [ECO:0000332] ##Evidence-Data-END##
Car1	Car1	Car1	chr3:14766213-14808365	B2-minus_B5-minus_B6-minus	B3-plus_B4-plus_B7-plus	OK	0.992335	3.64273	1.87612	3.67087	3.06679	5e-05	0.000313715	yes	carbonic anhydrase 1	NM_001083957//NM_001107660//NM_009799	172911.0	mRNA	-//Complete3End	-
Hsd17b7	Hsd17b7	Hsd17b7	chr1:169949536-169969205	B2-minus_B5-minus_B6-minus	B3-plus_B4-plus_B7-plus	OK	1.12147	4.10984	1.87369	3.66469	4.4062	5e-05	0.000313715	yes	3-keto-steroid reductase	NM_010476//NM_017235	281506.0	mRNA	-//Unknown	-//a phosphoprotein that associates with the short form of the prolactin receptor [RGD, Feb 2006]. Sequence Note: This RefSeq record was created from transcript and genomic sequence data to make the sequence consistent with the reference genome assembly. The genomic coordinates used for the transcript record were based on transcript alignments. ##RefSeq-Attributes-START## CDS uses downstream in-f…
Ager	Ager	Ager	chr17:34597849-34600937	B2-minus_B5-minus_B6-minus	B3-plus_B4-plus_B7-plus	OK	0.973882	3.56402	1.87169	3.6596	3.29666	5e-05	0.000313715	yes	-//advanced glycosylation end product-specific receptor isoform a precursor//advanced glycosylation end product-specific receptor isoform b precursor//advanced glycosylation end product-specific receptor isoform c precursor//advanced glycosylation end product-specific receptor isoform d//advanced glycosylation end product-specific receptor precursor	NM_001271422//NM_001271423//NM_001271424//NM_007425//NM_053336//NR_073173//NR_073175//NR_073176	74756.0	RNA//mRNA	Complete3End//Unknown	-//cell surface receptor for various molecules, including the amyloidogenic form of serum amyloid A [RGD, Feb 2006]. Publication Note: This RefSeq record includes a subset of the publications that are available for this gene. Please see the Gene record to access additional publications. ##Evidence-Data-START## Transcript exon combination :: L33413.1, BC084697.1 [ECO:0000332] RNAseq introns :: sin…
Rundc3a	Rundc3a	Rundc3a	chr11:102393402-102402939	B2-minus_B5-minus_B6-minus	B3-plus_B4-plus_B7-plus	OK	4.11447	15.0548	1.87145	3.65899	5.1993	5e-05	0.000313715	yes	RUN domain-containing protein 3A//RUN domain-containing protein 3A isoform 1//RUN domain-containing protein 3A isoform 2	NM_001252347//NM_016759//NM_198758	177706.0	mRNA	-//Complete3End//Unknown	-//a regulatory protein which binds to guanylate cyclase GC-A and potentiates its activation by atrial natriuretic factor and ATP [RGD, Feb 2006]. ##Evidence-Data-START## RNAseq introns :: single sample supports all introns SAMD00052296, SAMD00052297 [ECO:0000348] ##Evidence-Data-END##
AI507597	AI507597	AI507597	chr4:141614232-141618633	B2-minus_B5-minus_B6-minus	B3-plus_B4-plus_B7-plus	OK	0.268564	0.982389	1.87103	3.65793	1.17306	0.0802	0.153844	no	-	NR_033566	415501.0	RNA	-	-
4930538K18Rik	4930538K18Rik	4930538K18Rik	chr4:119205054-119218217	B2-minus_B5-minus_B6-minus	B3-plus_B4-plus_B7-plus	OK	0.384579	1.40638	1.87063	3.65693	2.59341	5e-05	0.000313715	yes	uncharacterized protein LOC75180	NM_029198	178020.0	mRNA	-	-
Lsr	Lsr	Lsr	chr7:30957769-30973469	B2-minus_B5-minus_B6-minus	B3-plus_B4-plus_B7-plus	OK	0.382647	1.39776	1.86903	3.65287	2.67984	5e-05	0.000313715	yes	lipolysis-stimulated lipoprotein receptor isoform 1 precursor//lipolysis-stimulated lipoprotein receptor isoform 2 precursor//lipolysis-stimulated lipoprotein receptor isoform 3 precursor//lipolysis-stimulated lipoprotein receptor precursor	NM_001164184//NM_001164185//NM_017405//NM_032616	171741.0	mRNA	Complete3End//Unknown	-//binds apoB, apoE, and triglyceride-rich lipoprotein (chylomicrons and very low density lipoprotein (VLDL)); may mediate the partitioning of dietary lipid between different tissues [RGD, Feb 2006]. ##Evidence-Data-START## Transcript exon combination :: AF119667.1 [ECO:0000332] RNAseq introns :: mixed/partial sample support SAMD00052296, SAMD00052297 [ECO:0000350] ##Evidence-Data-END##
Abhd3	Abhd3	Abhd3	chr18:10644410-10706696	B2-minus_B5-minus_B6-minus	B3-plus_B4-plus_B7-plus	OK	0.690759	2.51985	1.86708	3.64794	3.18947	5e-05	0.000313715	yes	phospholipase ABHD3	NM_001106162//NM_134130	175709.0	mRNA	-	-
Ms4a7	Ms4a7	Ms4a7	chr19:11321038-11336146	B2-minus_B5-minus_B6-minus	B3-plus_B4-plus_B7-plus	OK	0.705558	2.566	1.86268	3.63684	2.90906	5e-05	0.000313715	yes	membrane-spanning 4-domains subfamily A member 7//membrane-spanning 4-domains subfamily A member 7 isoform a//membrane-spanning 4-domains subfamily A member 7 isoform b//membrane-spanning 4-domains subfamily A member 7 isoform c	NM_001025610//NM_001106338//NM_001276398//NM_027836	175093.0	mRNA	-//Complete3End	-
Cybrd1	Cybrd1	Cybrd1	chr2:71118053-71142926	B2-minus_B5-minus_B6-minus	B3-plus_B4-plus_B7-plus	OK	0.178882	0.648119	1.85725	3.62316	2.97276	5e-05	0.000313715	yes	cytochrome b reductase 1	NM_001011954//NM_028593	176055.0	mRNA	-//Complete3End	-
Slc13a3	Slc13a3	Slc13a3	chr2:165405294-165473197	B2-minus_B5-minus_B6-minus	B3-plus_B4-plus_B7-plus	OK	0.182991	0.662717	1.85662	3.62158	2.51123	0.0008	0.00352788	yes	solute carrier family 13 member 3	NM_022866//NM_054055	175733.0	mRNA	-//Unknown	-//sodium-dependent dicarboxylate transporter involved in transport of di- and tricarboxylates with substrate preference for succinate [RGD, Feb 2006]. ##Evidence-Data-START## Transcript exon combination :: BC129094.1, AF081825.1 [ECO:0000332] RNAseq introns :: single sample supports all introns SAMN01906357 [ECO:0000348] ##Evidence-Data-END##
Slamf7	Slamf7	Slamf7	chr1:171632402-171653037	B2-minus_B5-minus_B6-minus	B3-plus_B4-plus_B7-plus	OK	0.183695	0.664015	1.8539	3.61477	2.79336	5e-05	0.000313715	yes	SLAM family member 7 isoform 1 precursor//SLAM family member 7 isoform 2 precursor//SLAM family member 7 precursor	NM_001191550//NM_001347184//NM_144539	172879.0	mRNA	-	-
Fdps	Fdps	Fdps	chr3:89093587-89101967	B2-minus_B5-minus_B6-minus	B3-plus_B4-plus_B7-plus	OK	29.5265	106.52	1.85104	3.60761	5.9017	5e-05	0.000313715	yes	farnesyl pyrophosphate synthase//farnesyl pyrophosphate synthase isoform 1 precursor//farnesyl pyrophosphate synthase isoform 2	NM_001253751//NM_031840//NM_134469	177992.0	mRNA	Complete3End//Unknown	-//catalyzes the conversion of geranyl diphosphate and isopentenyl diphosphate to diphosphate and trans, trans-farnesyl diphosphate in the isoprene biosynthetic pathway [RGD, Feb 2006]. Publication Note: This RefSeq record includes a subset of the publications that are available for this gene. Please see the Gene record to access additional publications. ##Evidence-Data-START## Transcript exon co…
Agbl2	Agbl2	Agbl2	chr2:90782743-90816231	B2-minus_B5-minus_B6-minus	B3-plus_B4-plus_B7-plus	OK	0.206666	0.741249	1.84266	3.5867	2.84246	5e-05	0.000313715	yes	cytosolic carboxypeptidase 2	NM_178755	192593.0	mRNA	-	-
Chek1	Chek1	Chek1	chr9:36708481-36726658	B2-minus_B5-minus_B6-minus	B3-plus_B4-plus_B7-plus	OK	0.182711	0.65334	1.83827	3.57581	2.63134	5e-05	0.000313715	yes	serine/threonine-protein kinase Chk1	NM_007691//NM_080400	52963.0	mRNA	-//Unknown	-//protein kinase that can bind to single-stranded DNA; may function in DNA replication and repair [RGD, Feb 2006]. Publication Note: This RefSeq record includes a subset of the publications that are available for this gene. Please see the Gene record to access additional publications. ##Evidence-Data-START## Transcript exon combination :: AF414135.1, AF443592.1 [ECO:0000332] RNAseq introns :: mi…
Ugt1a7c	Ugt1a7c	Ugt1a7c	chr1:88055410-88220002	B2-minus_B5-minus_B6-minus	B3-plus_B4-plus_B7-plus	OK	0.392821	1.40274	1.8363	3.57094	1.50932	0.0241	0.0582153	no	UDP-glucuronosyltransferase 1-7 precursor//UDP-glucuronosyltransferase 1-7C precursor	NM_130407//NM_201642	180751.0	mRNA	-//Complete3End	-//enzyme that glucuronidates benzo(a)pyrene-7,8-diol and other bulky aromatic compounds [RGD, Feb 2006]. Publication Note: This RefSeq record includes a subset of the publications that are available for this gene. Please see the Gene record to access additional publications. ##Evidence-Data-START## Transcript exon combination :: AF461738.1, BC078732.1 [ECO:0000332] RNAseq introns :: single sampl…
Arl11	Arl11	Arl11	chr14:61309752-61311936	B2-minus_B5-minus_B6-minus	B3-plus_B4-plus_B7-plus	OK	0.195857	0.69938	1.83628	3.57087	2.07463	0.00375	0.0127011	yes	ADP-ribosylation factor-like protein 11	NM_001013433//NM_177337	180230.0	mRNA	-	-
Stbd1	Stbd1	Stbd1	chr5:92603050-92606579	B2-minus_B5-minus_B6-minus	B3-plus_B4-plus_B7-plus	OK	7.09127	25.2452	1.83189	3.56004	5.28561	5e-05	0.000313715	yes	starch-binding domain-containing protein 1	NM_001013988//NM_175096	181801.0	mRNA	-	-
Fgf9	Fgf9	Fgf9	chr14:58072685-58112720	B2-minus_B5-minus_B6-minus	B3-plus_B4-plus_B7-plus	OK	0.181275	0.645138	1.83143	3.55889	2.69683	0.0001	0.000586353	yes	fibroblast growth factor 9 precursor	NM_012952//NM_013518	74878.0	mRNA	-//Unknown	-//human homolog is a heparin-binding growth factor [RGD, Feb 2006]. Sequence Note: This sequence has been modified as follows: removed 19 bp suspected to be vector contamination from the 5' end. ##Evidence-Data-START## Transcript exon combination :: D14839.1, BC078699.1 [ECO:0000332] RNAseq introns :: single sample supports all introns SAMD00052296, SAMD00052297 [ECO:0000348] ##Evidence-Data-END…
Il4i1	Il4i1	Il4i1	chr7:44812255-44849079	B2-minus_B5-minus_B6-minus	B3-plus_B4-plus_B7-plus	OK	0.397851	1.41296	1.82842	3.55148	0.330607	0.4741	0.602903	no	L-amino-acid oxidase precursor	NM_010215	169925.0	mRNA	-	-
Mgat5	Mgat5	Mgat5	chr1:127204985-127482972	B2-minus_B5-minus_B6-minus	B3-plus_B4-plus_B7-plus	OK	0.890778	3.15264	1.82342	3.5392	3.841	5e-05	0.000313715	yes	alpha-1,6-mannosylglycoprotein 6-beta-N-acetylglucosaminyltransferase A	NM_023095//NM_145128	166499.0	mRNA	-//Unknown	-//golgi enzyme that catalyzes the transfer of N-acetylglucosamine to the alpha-1,6 mannose of oligosacchride chains [RGD, Feb 2006]. ##Evidence-Data-START## Transcript exon combination :: L14284.1 [ECO:0000332] RNAseq introns :: single sample supports all introns SAMD00052296, SAMD00052297 [ECO:0000348] ##Evidence-Data-END##
Hist1h1e	Hist1h1e	Hist1h1e	chr13:23621776-23622558	B2-minus_B5-minus_B6-minus	B3-plus_B4-plus_B7-plus	OK	0.441561	1.55677	1.81787	3.52561	1.64555	0.0074	0.0221913	yes	histone H1.4	NM_015787	181763.0	mRNA	Complete3End	Histones are basic nuclear proteins responsible for nucleosome structure of the chromosomal fiber in eukaryotes. Two molecules of each of the four core histones (H2A, H2B, H3, and H4) form an octamer, around which approximately 146 bp of DNA is wrapped in repeating units, called nucleosomes. The linker histone, H1, interacts with linker DNA between nucleosomes and functions in the compaction of c…
Evi2b	Evi2b	Evi2b	chr11:79339891-79581609	B2-minus_B5-minus_B6-minus	B3-plus_B4-plus_B7-plus	OK	0.289234	1.01832	1.81588	3.52075	0.802505	0.1594	0.264068	no	protein EVI2B precursor	NM_001077496//NM_001271482	173719.0	mRNA	Complete3End	-
A330040F15Rik	A330040F15Rik	A330040F15Rik	chr19:12573524-12596566	B2-minus_B5-minus_B6-minus	B3-plus_B4-plus_B7-plus	OK	0.853745	3.00391	1.81496	3.51851	1.35857	0.03425	0.0771641	no	-	NR_015503	416254.0	RNA	-	-
Cybb	Cybb	Cybb	chrX:9435253-9469324	B2-minus_B5-minus_B6-minus	B3-plus_B4-plus_B7-plus	OK	0.676571	2.37434	1.81121	3.50937	3.98231	5e-05	0.000313715	yes	cytochrome b-245 beta chain//cytochrome b-245 heavy chain	NM_007807//NM_023965	180627.0	mRNA	Complete3End//Unknown	This gene encodes the heavy chain component of a heterodimeric transmembrane ion transporter composed of both a heavy and a light chain. This transporter mediates the transfer of electrons from nicotinamide adenine dinucleotide phosphate (NADPH) to oxygen to generate superoxide. This reaction is important in the innate immune response to pathogens. However, increased activity of the encoded prote…
Lpar2	Lpar2	Lpar2	chr8:69822564-69831102	B2-minus_B5-minus_B6-minus	B3-plus_B4-plus_B7-plus	OK	0.279447	0.979834	1.80996	3.50633	3.20344	5e-05	0.000313715	yes	lysophosphatidic acid receptor 2	NM_001109109//NM_020028	179754.0	mRNA	-//Complete3End	-
Prss57	Prss57	Prss57	chr10:79697304-80369637	B2-minus_B5-minus_B6-minus	B3-plus_B4-plus_B7-plus	OK	0.325713	1.14045	1.80793	3.5014	0.0539925	0.1728	0.280852	no	serine protease 57 precursor	NM_001003956//NM_001042710	402435.0	mRNA	-//Unknown	-//predicted to act as a serine protease [RGD, Feb 2006]. ##Evidence-Data-START## Transcript exon combination :: BN000334.1 [ECO:0000332] RNAseq introns :: mixed/partial sample support SAMN01906352, SAMN01906353 [ECO:0000350] ##Evidence-Data-END##
Cited1	Cited1	Cited1	chrX:102247377-102252181	B2-minus_B5-minus_B6-minus	B3-plus_B4-plus_B7-plus	OK	0.579449	2.00991	1.79438	3.46866	1.96824	0.0009	0.00388007	yes	cbp/p300-interacting transactivator 1//cbp/p300-interacting transactivator 1 isoform a//cbp/p300-interacting transactivator 1 isoform b	NM_001276466//NM_001276473//NM_001276474//NM_007709//NM_172055	178635.0	mRNA	-//Unknown	-//mouse homolog acts as a transcription factor; may interact with p300/CBP, TATA-binding protein, and Lhx2 [RGD, Feb 2006]. ##Evidence-Data-START## Transcript exon combination :: BC097276.1, CV102793.1 [ECO:0000332] RNAseq introns :: single sample supports all introns SAMN01906347, SAMN01906348 [ECO:0000348] ##Evidence-Data-END##
Myo1f	Myo1f	Myo1f	chr17:33555706-33607764	B2-minus_B5-minus_B6-minus	B3-plus_B4-plus_B7-plus	OK	0.840507	2.91486	1.79409	3.46798	3.93942	5e-05	0.000313715	yes	myosin-If//unconventional myosin-If	NM_001108076//NM_053214	166379.0	mRNA	-//Complete3End	-
Dctn5	Dctn5	Dctn5	chr7:122133040-122149044	B2-minus_B5-minus_B6-minus	B3-plus_B4-plus_B7-plus	OK	32.8862	114.026	1.79381	3.46729	5.96631	5e-05	0.000313715	yes	dynactin subunit 5	NM_001037778//NM_001190749//NM_021608	172026.0	mRNA	-	-
A430078G23Rik	A430078G23Rik	A430078G23Rik	chr8:3353414-3390299	B2-minus_B5-minus_B6-minus	B3-plus_B4-plus_B7-plus	OK	0.711337	2.46477	1.79285	3.46498	3.5033	5e-05	0.000313715	yes	uncharacterized protein LOC319493	NM_001033378	414850.0	mRNA	Complete3End	-
Idi1	Idi1	Idi1	chr13:8885605-8892396	B2-minus_B5-minus_B6-minus	B3-plus_B4-plus_B7-plus	OK	11.2773	38.6954	1.77874	3.43126	5.71521	5e-05	0.000313715	yes	isopentenyl-diphosphate Delta-isomerase 1	NM_053539//NM_145360	171828.0	mRNA	-//Unknown	-//catalyzes the interconversion of isopentenyl diphosphate to dimethylallyl diphosphate; an important component of the isoprenoid biosynthetic pathway [RGD, Feb 2006]. ##Evidence-Data-START## Transcript exon combination :: BC089786.1, AF003835.1 [ECO:0000332] RNAseq introns :: single sample supports all introns SAMN01906354 [ECO:0000348] ##Evidence-Data-END##
Mpp7	Mpp7	Mpp7	chr18:7347961-7626863	B2-minus_B5-minus_B6-minus	B3-plus_B4-plus_B7-plus	OK	1.87356	6.37194	1.76595	3.40098	4.80064	5e-05	0.000313715	yes	MAGUK p55 subfamily member 7//MAGUK p55 subfamily member 7 isoform 1//MAGUK p55 subfamily member 7 isoform 2	NM_001081287//NM_001100575//NM_001161620	178244.0	mRNA	-//Complete3End	-
Gm4832	Gm4832	Gm4832	chr17:88125511-88131116	B2-minus_B5-minus_B6-minus	B3-plus_B4-plus_B7-plus	OK	0.348817	1.17971	1.75789	3.38203	1.29053	0.039	0.0856061	no	40S ribosomal protein S24-like	NM_001190356	415007.0	mRNA	-	-
Gca	Gca	Gca	chr2:62664326-62694109	B2-minus_B5-minus_B6-minus	B3-plus_B4-plus_B7-plus	OK	0.232695	0.786322	1.75668	3.3792	2.59214	0.00015	0.000831967	yes	grancalcin	NM_001106483//NM_145523	166623.0	mRNA	-	-
Cage1	Cage1	Cage1	chr13:38006051-38036937	B2-minus_B5-minus_B6-minus	B3-plus_B4-plus_B7-plus	OK	0.460374	1.55291	1.7541	3.37315	3.24312	5e-05	0.000313715	yes	cancer-associated gene 1 protein homolog	NM_001012052//NM_027724	181078.0	mRNA	-	-
Cd300a	Cd300a	Cd300a	chr11:114890040-114904651	B2-minus_B5-minus_B6-minus	B3-plus_B4-plus_B7-plus	OK	0.534358	1.80137	1.75322	3.37109	3.61671	5e-05	0.000313715	yes	CMRF35-like molecule 8 isoform 1 precursor//CMRF35-like molecule 8 isoform 2 precursor//CMRF35-like molecule 8 precursor	NM_001205348//NM_001347654//NM_170758	185301.0	mRNA	-	-
Acot2	Acot2	Acot2	chr12:83987860-83993875	B2-minus_B5-minus_B6-minus	B3-plus_B4-plus_B7-plus	OK	33.4948	112.88	1.75278	3.37008	5.51002	5e-05	0.000313715	yes	acyl-coenzyme A thioesterase 2, mitochondrial//acyl-coenzyme A thioesterase 2, mitochondrial precursor	NM_134188//NM_138907	180244.0	mRNA	Complete3End//Unknown	-//hydrolase that is inducible by peroxisome proliferators; may have a role in lipid metabolism [RGD, Feb 2006]. Publication Note: This RefSeq record includes a subset of the publications that are available for this gene. Please see the Gene record to access additional publications. ##Evidence-Data-START## Transcript exon combination :: BC072540.1, Y09333.1 [ECO:0000332] RNAseq introns :: single …
Usp18	Usp18	Usp18	chr6:121245905-121270917	B2-minus_B5-minus_B6-minus	B3-plus_B4-plus_B7-plus	OK	2.23965	7.54166	1.75161	3.36734	3.97555	5e-05	0.000313715	yes	ubl carboxyl-terminal hydrolase 18	NM_001014058//NM_011909	180833.0	mRNA	-//Complete3End	-
Cyp2b10	Cyp2b10	Cyp2b10	chr7:25897657-25926624	B2-minus_B5-minus_B6-minus	B3-plus_B4-plus_B7-plus	OK	1.39416	4.69084	1.75045	3.36464	3.4264	5e-05	0.000313715	yes	cytochrome P450 2B10 precursor	NM_009999	179873.0	mRNA	Complete3End	-
Hcn2	Hcn2	Hcn2	chr10:79697304-80369637	B2-minus_B5-minus_B6-minus	B3-plus_B4-plus_B7-plus	OK	0.932111	3.13178	1.74841	3.35988	0.082297	0.236	0.358083	no	potassium/sodium hyperpolarization-activated cyclic nucleotide-gated channel 2	NM_008226//NM_053684	192362.0	mRNA	Complete3End//Unknown	-//may play a role in generation of neuronal pacemaker activity [RGD, Feb 2006]. Publication Note: This RefSeq record includes a subset of the publications that are available for this gene. Please see the Gene record to access additional publications. ##Evidence-Data-START## Transcript exon combination :: AB164197.1 [ECO:0000332] RNAseq introns :: single sample supports all introns SAMD00052297, …
Ttc4	Ttc4	Ttc4	chr4:106661807-106678944	B2-minus_B5-minus_B6-minus	B3-plus_B4-plus_B7-plus	OK	10.5376	35.3939	1.74795	3.35882	5.66817	5e-05	0.000313715	yes	tetratricopeptide repeat protein 4//tetratricopeptide repeat protein 4 isoform 1//tetratricopeptide repeat protein 4 isoform 2	NM_001013214//NM_001172073//NM_028209	165242.0	mRNA	-//Complete3End	-
Batf3	Batf3	Batf3	chr1:191098413-191108943	B2-minus_B5-minus_B6-minus	B3-plus_B4-plus_B7-plus	OK	0.290045	0.972648	1.74564	3.35344	1.37922	0.06025	0.121841	no	basic leucine zipper transcriptional factor ATF-like 3	NM_021865//NM_030060	183725.0	mRNA	-//Unknown	-//human homolog is Jun dimerization protein p21SNFT which is a DNA binding basic leucine zipper protein [RGD, Feb 2006]. ##Evidence-Data-START## RNAseq introns :: single sample supports all introns SAMEA2689599, SAMEA2689602 [ECO:0000348] ##Evidence-Data-END##
Hist1h2bb	Hist1h2bb	Hist1h2bb	chr13:23746733-23747223	B2-minus_B5-minus_B6-minus	B3-plus_B4-plus_B7-plus	OK	0.600874	2.01353	1.74459	3.351	1.37947	0.05805	0.118295	no	histone H2B type 1-B	NM_175664	183637.0	mRNA	Complete3End	Histones are basic nuclear proteins that are responsible for the nucleosome structure of the chromosomal fiber in eukaryotes. Nucleosomes consist of approximately 146 bp of DNA wrapped around a histone octamer composed of pairs of each of the four core histones (H2A, H2B, H3, and H4). The chromatin fiber is further compacted through the interaction of a linker histone, H1, with the DNA between th…
Tlr5	Tlr5	Tlr5	chr1:182954787-182976044	B2-minus_B5-minus_B6-minus	B3-plus_B4-plus_B7-plus	OK	1.90467	6.36725	1.74113	3.34297	4.32264	5e-05	0.000313715	yes	toll-like receptor 5	NM_001145828//NM_016928	165317.0	mRNA	-	-
Polr3h	Polr3h	Polr3h	chr15:81872462-81926213	B2-minus_B5-minus_B6-minus	B3-plus_B4-plus_B7-plus	OK	2.70329	9.00165	1.73547	3.32989	0.137068	0.18685	0.297789	no	DNA-directed RNA polymerase III subunit RPC8	NM_001127295//NM_030229	46017.0	mRNA	-	-
Gm715	Gm715	Gm715	chrX:60548007-60549216	B2-minus_B5-minus_B6-minus	B3-plus_B4-plus_B7-plus	OK	0.304996	1.01362	1.73265	3.32339	1.84818	0.00785	0.0233535	yes	uncharacterized protein LOC279618	NM_001271548	408019.0	mRNA	Complete3End	-
Dqx1	Dqx1	Dqx1	chr6:83057843-83067219	B2-minus_B5-minus_B6-minus	B3-plus_B4-plus_B7-plus	OK	2.47921	8.2371	1.73226	3.32247	4.572	5e-05	0.000313715	yes	ATP-dependent RNA helicase DQX1	NM_001109407//NM_033606	165965.0	mRNA	-	-
Tbxas1	Tbxas1	Tbxas1	chr6:38918985-39084579	B2-minus_B5-minus_B6-minus	B3-plus_B4-plus_B7-plus	OK	0.457713	1.51927	1.73086	3.31926	2.66614	5e-05	0.000313715	yes	thromboxane-A synthase	NM_011539//NM_012687	176307.0	mRNA	Complete3End//Unknown	-//catalyzes the conversion of prostaglandin H2 into thromboxane A2; mRNA expression increases in a model of hydronephrotic kidney; may play a role in response to injury [RGD, Feb 2006]. Publication Note: This RefSeq record includes a subset of the publications that are available for this gene. Please see the Gene record to access additional publications. ##Evidence-Data-START## Transcript exon c…
Cnksr1	Cnksr1	Cnksr1	chr4:134228041-134238399	B2-minus_B5-minus_B6-minus	B3-plus_B4-plus_B7-plus	OK	0.371719	1.2307	1.72719	3.31083	2.53405	0.00025	0.00129776	yes	connector enhancer of kinase suppressor of ras 1	NM_001039011//NM_001081047	182506.0	mRNA	-	-
Slc23a3	Slc23a3	Slc23a3	chr1:75125541-75133890	B2-minus_B5-minus_B6-minus	B3-plus_B4-plus_B7-plus	OK	0.323207	1.06984	1.72686	3.31008	2.3201	0.00075	0.00333514	yes	solute carrier family 23 member 3	NM_001109006//NM_194333	182096.0	mRNA	-	-
Tmem116	Tmem116	Tmem116	chr5:121452708-121495421	B2-minus_B5-minus_B6-minus	B3-plus_B4-plus_B7-plus	OK	1.04179	3.44722	1.72637	3.30894	2.84729	0.0001	0.000586353	yes	transmembrane protein 116//transmembrane protein 116 isoform 1//transmembrane protein 116 isoform 2//transmembrane protein 116 isoform 3	NM_001159625//NM_001161626//NM_001161627//NM_029912	173947.0	mRNA	-//Complete3End	-
Lacc1	Lacc1	Lacc1	chr14:77024200-77036617	B2-minus_B5-minus_B6-minus	B3-plus_B4-plus_B7-plus	OK	0.974866	3.21764	1.72273	3.3006	3.50413	5e-05	0.000313715	yes	laccase domain-containing protein 1	NM_172488	414126.0	mRNA	-	-
Ntn1	Ntn1	Ntn1	chr11:68209363-68386826	B2-minus_B5-minus_B6-minus	B3-plus_B4-plus_B7-plus	OK	1.46907	4.84257	1.72087	3.29635	4.46841	5e-05	0.000313715	yes	netrin-1 precursor	NM_008744//NM_053731	185476.0	mRNA	Complete3End//Unknown	-//plays a role in axon guidance during development; may also be involved in cell-cell interactions in the adult nervous system [RGD, Feb 2006]. Publication Note: This RefSeq record includes a subset of the publications that are available for this gene. Please see the Gene record to access additional publications. ##Evidence-Data-START## Transcript exon combination :: AY028417.1 [ECO:0000332] RNA…
Cyp2e1	Cyp2e1	Cyp2e1	chr7:140763831-140774977	B2-minus_B5-minus_B6-minus	B3-plus_B4-plus_B7-plus	OK	46.1086	151.67	1.71783	3.28941	4.97622	5e-05	0.000313715	yes	cytochrome P450 2E1	NM_021282//NM_031543	170342.0	mRNA	-//Unknown	-//facilitates hepatocyte sensitization to tumor necrosis factor-alpha (TNF-alpha)-mediated cell death; may play a role in xenobiotic metabolism [RGD, Feb 2006]. Publication Note: This RefSeq record includes a subset of the publications that are available for this gene. Please see the Gene record to access additional publications. ##Evidence-Data-START## Transcript exon combination :: J02627.1, F…
Fam129c	Fam129c	Fam129c	chr8:71597645-71608149	B2-minus_B5-minus_B6-minus	B3-plus_B4-plus_B7-plus	OK	1.64649	5.4131	1.71706	3.28766	3.71898	5e-05	0.000313715	yes	niban-like protein 2	NM_001100908//NM_001166213	405650.0	mRNA	-	-
Gm1976	Gm1976	Gm1976	chr17:94750099-94834799	B2-minus_B5-minus_B6-minus	B3-plus_B4-plus_B7-plus	OK	0.29393	0.96546	1.71574	3.28466	1.98012	0.0031	0.0108313	yes	-	NR_045963//NR_045964	416074.0	RNA	-	-
Kif27	Kif27	Kif27	chr13:58287515-58354862	B2-minus_B5-minus_B6-minus	B3-plus_B4-plus_B7-plus	OK	0.232286	0.761906	1.71371	3.28003	2.99072	5e-05	0.000313715	yes	kinesin-like protein KIF27	NM_175214//NM_198050	183583.0	mRNA	-//Unknown	-//participates in motile activities in a cell [RGD, Feb 2006]. ##Evidence-Data-START## Transcript exon combination :: BK001053.1 [ECO:0000332] ##Evidence-Data-END##
Kcnd1	Kcnd1	Kcnd1	chrX:7823842-7836503	B2-minus_B5-minus_B6-minus	B3-plus_B4-plus_B7-plus	OK	0.48146	1.56899	1.70435	3.25882	2.52479	0.00035	0.00172665	yes	potassium voltage-gated channel subfamily D member 1 precursor	NM_001105748//NM_008423	185308.0	mRNA	Complete3End//Unknown	This gene encodes a multipass transmembrane protein that comprises a subunit of voltage-gated rapidly inactivating A-type potassium channels. [provided by RefSeq, May 2015]. Publication Note: This RefSeq record includes a subset of the publications that are available for this gene. Please see the Gene record to access additional publications. ##Evidence-Data-START## Transcript exon combination ::…
Trp53inp1	Trp53inp1	Trp53inp1	chr4:11156440-11174377	B2-minus_B5-minus_B6-minus	B3-plus_B4-plus_B7-plus	OK	4.99942	16.2649	1.70193	3.25336	5.64365	5e-05	0.000313715	yes	tumor protein p53-inducible nuclear protein 1 isoform 1//tumor protein p53-inducible nuclear protein 1 isoform 2	NM_001199105//NM_021897	184704.0	mRNA	-	-
Mpp1	Mpp1	Mpp1	chrX:75095853-75130949	B2-minus_B5-minus_B6-minus	B3-plus_B4-plus_B7-plus	OK	17.6462	57.366	1.70084	3.2509	4.83988	5e-05	0.000313715	yes	55 kDa erythrocyte membrane protein	NM_001037659//NM_008621	167658.0	mRNA	-//Complete3End	-//This gene encodes a protein localized to the cell membrane. The protein serves as a scaffold for the assembly of the actin cytoskeleton, and plays a role in regulating apico-basal cell polarity. [provided by RefSeq, May 2015]. ##Evidence-Data-START## Transcript exon combination :: AK081829.1, BC138314.1 [ECO:0000332] RNAseq introns :: mixed/partial sample support SAMN00849374, SAMN00849375 [EC…
Megf9	Megf9	Megf9	chr4:70431926-70534928	B2-minus_B5-minus_B6-minus	B3-plus_B4-plus_B7-plus	OK	4.85273	15.7664	1.69998	3.24898	5.05271	5e-05	0.000313715	yes	multiple epidermal growth factor-like domains protein 9 precursor	NM_001107940//NM_172694	181676.0	mRNA	-	-
Uhrf1	Uhrf1	Uhrf1	chr17:56303336-56323486	B2-minus_B5-minus_B6-minus	B3-plus_B4-plus_B7-plus	OK	2.54906	8.22044	1.68925	3.22489	4.51714	5e-05	0.000313715	yes	E3 ubiquitin-protein ligase UHRF1//E3 ubiquitin-protein ligase UHRF1 isoform A//E3 ubiquitin-protein ligase UHRF1 isoform B	NM_001008882//NM_001111078//NM_001111079//NM_001111080//NM_010931	165782.0	mRNA	-//Complete3End	-
Psat1	Psat1	Psat1	chr19:15905122-15925059	B2-minus_B5-minus_B6-minus	B3-plus_B4-plus_B7-plus	OK	2.68873	8.66702	1.68861	3.22346	4.07996	5e-05	0.000313715	yes	phosphoserine aminotransferase//phosphoserine aminotransferase 1//phosphoserine aminotransferase isoform 1//phosphoserine aminotransferase isoform 2	NM_001046804//NM_001205339//NM_177420//NM_198738	171841.0	mRNA	-//Complete3End//Unknown	-//human homolog catalyzes the conversion of O-phospho-L-serine and 2-oxoglutarate to 3-phosphonooxypyruvate and L-glutamate in the second step of serine biosynthesis [RGD, Feb 2006]. ##Evidence-Data-START## Transcript exon combination :: BC079352.1, AY239016.1 [ECO:0000332] RNAseq introns :: single sample supports all introns SAMN01906353 [ECO:0000348] ##Evidence-Data-END##
Lyz1	Lyz1	Lyz1	chr10:117287794-117292868	B2-minus_B5-minus_B6-minus	B3-plus_B4-plus_B7-plus	OK	4.3766	14.0973	1.68754	3.22106	4.03572	5e-05	0.000313715	yes	lysozyme C-1 precursor	NM_013590	179940.0	mRNA	-	-
Fam129a	Fam129a	Fam129a	chr1:151571372-151719347	B2-minus_B5-minus_B6-minus	B3-plus_B4-plus_B7-plus	OK	6.47897	20.8587	1.68681	3.21945	5.4692	5e-05	0.000313715	yes	protein Niban	NM_022018//NM_022242	174372.0	mRNA	-//Unknown	-//expressed in renal carcinomas in Tsc2 gene mutant Eker rats but is not expressed in normal kidney; may be a marker for early stage renal carcinogenesis [RGD, Feb 2006]. ##Evidence-Data-START## Transcript exon combination :: AB046718.2 [ECO:0000332] RNAseq introns :: single sample supports all introns SAMD00052296, SAMD00052297 [ECO:0000348] ##Evidence-Data-END##
1700092M07Rik	1700092M07Rik	1700092M07Rik	chr19:8740717-8741225	B2-minus_B5-minus_B6-minus	B3-plus_B4-plus_B7-plus	OK	0.216179	0.694993	1.68477	3.2149	1.01318	0.3062	0.434093	no	uncharacterized protein LOC74307	NM_001177347	414329.0	mRNA	-	-
Spag5	Spag5	Spag5	chr11:78301590-78322454	B2-minus_B5-minus_B6-minus	B3-plus_B4-plus_B7-plus	OK	0.327503	1.0487	1.67902	3.20211	2.98134	5e-05	0.000313715	yes	sperm-associated antigen 5	NM_001044224//NM_017407	163366.0	mRNA	Complete3End//Unknown	-//C-terminal has two leucine zippers which are involved in sperm tail protein interactions [RGD, Feb 2006]. ##Evidence-Data-START## Transcript exon combination :: AB231661.1, BC166408.1 [ECO:0000332] RNAseq introns :: single sample supports all introns SAMD00052296, SAMD00052297 [ECO:0000348] ##Evidence-Data-END##
Aldh18a1	Aldh18a1	Aldh18a1	chr19:40550256-40588463	B2-minus_B5-minus_B6-minus	B3-plus_B4-plus_B7-plus	OK	1.38165	4.4123	1.67514	3.1935	3.90067	5e-05	0.000313715	yes	delta-1-pyrroline-5-carboxylate synthase//delta-1-pyrroline-5-carboxylate synthase isoform 1//delta-1-pyrroline-5-carboxylate synthase isoform 2	NM_001108524//NM_019698//NM_153554	46402.0	mRNA	-//Complete3End	-
Ppp1r32	Ppp1r32	Ppp1r32	chr19:10474256-10482897	B2-minus_B5-minus_B6-minus	B3-plus_B4-plus_B7-plus	OK	0.897373	2.86512	1.67482	3.19279	2.96297	5e-05	0.000313715	yes	protein phosphatase 1 regulatory subunit 32	NM_133689//NM_145786	402309.0	mRNA	-//Unknown	-//gene of unknown function expressed in brain, ovary and most strongly in testes [RGD, Feb 2006]. ##Evidence-Data-START## Transcript exon combination :: AY032665.1, BC081718.1 [ECO:0000332] RNAseq introns :: single sample supports all introns SAMEA2689604, SAMN02642708 [ECO:0000348] ##Evidence-Data-END## ##RefSeq-Attributes-START## gene product(s) localized to mito. :: inferred from homology ##R…
Prc1	Prc1	Prc1	chr7:80294450-80316259	B2-minus_B5-minus_B6-minus	B3-plus_B4-plus_B7-plus	OK	0.260721	0.82653	1.66456	3.17017	2.59756	5e-05	0.000313715	yes	protein regulator of cytokinesis 1//protein regulator of cytokinesis 1 isoform 1//protein regulator of cytokinesis 1 isoform 2//protein regulator of cytokinesis 1 isoform 3	NM_001107529//NM_001285997//NM_001285998//NM_145150	171902.0	mRNA	-//Complete3End	-
Cd180	Cd180	Cd180	chr13:102693557-102706631	B2-minus_B5-minus_B6-minus	B3-plus_B4-plus_B7-plus	OK	0.327619	1.03746	1.66296	3.16667	2.53721	0.0001	0.000586353	yes	CD180 antigen precursor	NM_001106405//NM_008533	191989.0	mRNA	-	-
Cyp4f18	Cyp4f18	Cyp4f18	chr8:71988481-72009626	B2-minus_B5-minus_B6-minus	B3-plus_B4-plus_B7-plus	OK	0.288373	0.911492	1.66029	3.16081	2.05114	0.00225	0.00833299	yes	leukotriene-B(4) omega-hydroxylase 2//leukotriene-B(4) omega-hydroxylase 2 precursor	NM_001033686//NM_024444	173197.0	mRNA	-	-
Baiap2l2	Baiap2l2	Baiap2l2	chr15:79258194-79285509	B2-minus_B5-minus_B6-minus	B3-plus_B4-plus_B7-plus	OK	0.294184	0.929628	1.65993	3.16002	2.17386	0.0015	0.00595412	yes	brain-specific angiogenesis inhibitor 1-associated protein 2-like protein 2	NM_001271220//NM_177580	178116.0	mRNA	-	-
Plk3	Plk3	Plk3	chr4:117126812-117133952	B2-minus_B5-minus_B6-minus	B3-plus_B4-plus_B7-plus	OK	5.56395	17.5284	1.65551	3.15035	4.3654	5e-05	0.000313715	yes	serine/threonine-protein kinase PLK3//serine/threonine-protein kinase PLK3 isoform 1//serine/threonine-protein kinase PLK3 isoform 2	NM_001313916//NM_013807//NM_022187	176616.0	mRNA	Complete3End//Unknown	This gene encodes a member of the highly conserved polo-like kinase family of serine/threonine kinases. Members of this family are characterized by an amino-terminal catalytic domain and a carboxy-terminal bipartite polo box domain that functions as a substrate-binding motif and a cellular localization signal. Polo-like kinases have primarily been implicated in cell cycle regulation. In mouse, th…
Adam33	Adam33	Adam33	chr2:131050816-131063814	B2-minus_B5-minus_B6-minus	B3-plus_B4-plus_B7-plus	OK	1.27943	4.03038	1.65541	3.15014	3.57403	5e-05	0.000313715	yes	-//disintegrin and metalloproteinase domain-containing protein 33 isoform 1 preproprotein//disintegrin and metalloproteinase domain-containing protein 33 isoform 2 precursor	NM_001163529//NM_033615//NR_136922	46331.0	RNA//mRNA	Complete3End	This gene encodes a member of a disintegrin and metalloprotease (ADAM) family of endoproteases that play important roles in various biological processes including cell signaling, adhesion and migration. This gene is widely expressed, most highly in the adult brain, heart, kidney, lung and testis. The encoded preproprotein undergoes proteolytic processing to generate a mature, functional metallopr…
Mki67	Mki67	Mki67	chr7:135689787-135716379	B2-minus_B5-minus_B6-minus	B3-plus_B4-plus_B7-plus	OK	0.213032	0.669698	1.65244	3.14365	3.51332	5e-05	0.000313715	yes	antigen KI-67//proliferation marker protein Ki-67	NM_001081117//NM_001271366	178899.0	mRNA	-	-
Insig1	Insig1	Insig1	chr5:28071411-28078662	B2-minus_B5-minus_B6-minus	B3-plus_B4-plus_B7-plus	OK	79.4319	249.542	1.65149	3.14158	5.177	5e-05	0.000313715	yes	insulin-induced gene 1 protein	NM_001244079//NM_022392//NM_153526	180769.0	mRNA	-//Complete3End//Unknown	-//insulin-induced growth response gene; may play a role in regulating intracellular cholesterol concentrations [RGD, Feb 2006]. Publication Note: This RefSeq record includes a subset of the publications that are available for this gene. Please see the Gene record to access additional publications. ##Evidence-Data-START## Transcript exon combination :: L13619.1, BC078827.1 [ECO:0000332] RNAseq in…
Lrrc8d	Lrrc8d	Lrrc8d	chr5:105699968-105815215	B2-minus_B5-minus_B6-minus	B3-plus_B4-plus_B7-plus	OK	10.8249	33.8382	1.6443	3.12596	5.47099	5e-05	0.000313715	yes	volume-regulated anion channel subunit LRRC8D	NM_001008338//NM_001122768//NM_178701	177182.0	mRNA	-	-
Pygo1	Pygo1	Pygo1	chr9:72925649-72946015	B2-minus_B5-minus_B6-minus	B3-plus_B4-plus_B7-plus	OK	0.893436	2.78576	1.64063	3.11803	2.8375	5e-05	0.000313715	yes	pygopus homolog 1	NM_001191117//NM_028116	183579.0	mRNA	-	-
Col11a2	Col11a2	Col11a2	chr17:34039436-34066242	B2-minus_B5-minus_B6-minus	B3-plus_B4-plus_B7-plus	OK	4.3657	13.6082	1.64019	3.11707	5.3638	5e-05	0.000313715	yes	collagen alpha-2(XI) chain isoform 1 precursor//collagen alpha-2(XI) chain isoform 2 precursor//collagen alpha-2(XI) chain precursor	NM_001317722//NM_009926//NM_212528	187656.0	mRNA	-//FullLength	-//This gene encodes the alpha-2 subunit of type XI collagen, one of the low abundance fibrillar collagens found in cartilage. The encoded protein, in association with other collagen subunits, forms a heterotrimeric type XI procollagen that may undergo proteolytic processing similar to the alpha-1 subunit. Mice lacking the encoded protein exhibit a mild phenotype similar to nonocular Stickler syn…
Ubd	Ubd	Ubd	chr17:37193891-37196101	B2-minus_B5-minus_B6-minus	B3-plus_B4-plus_B7-plus	OK	0.606071	1.8864	1.63808	3.11251	2.35575	0.0005	0.00234823	yes	ubiquitin D	NM_023137//NM_053299	176040.0	mRNA	Complete3End//Unknown	-//human homolog is a diubiquitin protein that may function in antigen processing and presentation [RGD, Feb 2006]. Sequence Note: The RefSeq transcript and protein were derived from genomic sequence. The genomic coordinates used for the transcript record were based on alignments. ##Evidence-Data-START## Transcript exon combination :: AJ312394.1, FM052813.1 [ECO:0000332] RNAseq introns :: single …
Strip2	Strip2	Strip2	chr6:29917012-29959680	B2-minus_B5-minus_B6-minus	B3-plus_B4-plus_B7-plus	OK	0.799935	2.48245	1.63381	3.10331	3.80991	5e-05	0.000313715	yes	-//striatin-interacting proteins 2 isoform a//striatin-interacting proteins 2 isoform b	NM_001037740//NM_177204//NR_104576	279547.0	RNA//mRNA	Complete3End	-
Ephx4	Ephx4	Ephx4	chr5:107403512-107430031	B2-minus_B5-minus_B6-minus	B3-plus_B4-plus_B7-plus	OK	0.224618	0.695897	1.6314	3.09814	1.54657	0.0138	0.0369959	yes	epoxide hydrolase 4	NM_001001804//NM_001105994	196279.0	mRNA	-//Complete3End	-
Eprs	Eprs	Eprs	chr1:185363094-185428355	B2-minus_B5-minus_B6-minus	B3-plus_B4-plus_B7-plus	OK	16.0954	49.8391	1.63063	3.09648	5.37426	5e-05	0.000313715	yes	bifunctional glutamate/proline--tRNA ligase	NM_001024238//NM_029735	177402.0	mRNA	-	-
2310069B03Rik	2310069B03Rik	2310069B03Rik	chr6:82877865-82881853	B2-minus_B5-minus_B6-minus	B3-plus_B4-plus_B7-plus	OK	1.46903	4.54602	1.62974	3.09457	3.26957	5e-05	0.000313715	yes	-	NR_040520	415727.0	RNA	-	-
Slc39a10	Slc39a10	Slc39a10	chr1:46807543-46853509	B2-minus_B5-minus_B6-minus	B3-plus_B4-plus_B7-plus	OK	3.1536	9.74442	1.62758	3.08994	5.01207	5e-05	0.000313715	yes	zinc transporter ZIP10 precursor	NM_001108796//NM_172653	178819.0	mRNA	-//Complete3End	-
Hlcs	Hlcs	Hlcs	chr16:94129305-94287856	B2-minus_B5-minus_B6-minus	B3-plus_B4-plus_B7-plus	OK	1.2664	3.91112	1.62685	3.08838	4.0915	5e-05	0.000313715	yes	biotin--protein ligase	NM_139145	162604.0	mRNA	-	-
Trabd2b	Trabd2b	Trabd2b	chr4:114406723-114615098	B2-minus_B5-minus_B6-minus	B3-plus_B4-plus_B7-plus	OK	0.615635	1.89837	1.62461	3.0836	3.76052	5e-05	0.000313715	yes	metalloprotease TIKI2 precursor	NM_001085549	280572.0	mRNA	-	-
Hhipl1	Hhipl1	Hhipl1	chr12:108306269-108328300	B2-minus_B5-minus_B6-minus	B3-plus_B4-plus_B7-plus	OK	0.249156	0.766541	1.62131	3.07655	2.14525	0.00345	0.0118331	yes	HHIP-like protein 1 precursor	NM_001044380	183330.0	mRNA	-	-
Ccdc166	Ccdc166	Ccdc166	chr15:75979871-75982285	B2-minus_B5-minus_B6-minus	B3-plus_B4-plus_B7-plus	OK	0.532899	1.63461	1.61701	3.06739	2.57764	0.0001	0.000586353	yes	coiled-coil domain-containing protein 166 isoform 1//coiled-coil domain-containing protein 166 isoform 2	NM_001130509//NM_001163518//NM_001163519//NM_146059	409492.0	mRNA	Complete3End	-
Grin3b	Grin3b	Grin3b	chr10:79697304-80369637	B2-minus_B5-minus_B6-minus	B3-plus_B4-plus_B7-plus	OK	0.682802	2.09415	1.61683	3.06699	0.0640616	0.2182	0.336127	no	glutamate receptor ionotropic, NMDA 3B precursor	NM_130455//NM_133308	183464.0	mRNA	-//Unknown	-//a subunit of the glutamate receptor with important roles in the central nervous system, including neuronal development, plasticity and neurodegeneration [RGD, Feb 2006]. ##Evidence-Data-START## Transcript exon combination :: AF440691.2 [ECO:0000332] RNAseq introns :: single sample supports all introns SAMN04563758, SAMN04563759 [ECO:0000348] ##Evidence-Data-END##
Exoc4	Exoc4	Exoc4	chr6:33249149-33972930	B2-minus_B5-minus_B6-minus	B3-plus_B4-plus_B7-plus	OK	4.20255	12.8634	1.61394	3.06086	4.99704	5e-05	0.000313715	yes	exocyst complex component 4//exocyst complex component 4 isoform 1//exocyst complex component 4 isoform 2	NM_001347089//NM_009148//NM_053875	46460.0	mRNA	-//Unknown	-//involved in Golgi-to-plasma membrane vesicle trafficking [RGD, Feb 2006]. ##Evidence-Data-START## RNAseq introns :: mixed/partial sample support SAMD00052296, SAMD00052297 [ECO:0000350] ##Evidence-Data-END##
Cdt1	Cdt1	Cdt1	chr8:122568014-122573130	B2-minus_B5-minus_B6-minus	B3-plus_B4-plus_B7-plus	OK	1.11447	3.40834	1.61271	3.05826	3.07126	5e-05	0.000313715	yes	DNA replication factor Cdt1	NM_001106192//NM_001246718//NM_001257338//NM_026014	175118.0	mRNA	-	-
Hook1	Hook1	Hook1	chr4:95959710-96024274	B2-minus_B5-minus_B6-minus	B3-plus_B4-plus_B7-plus	OK	0.848808	2.59207	1.61059	3.05378	3.69758	5e-05	0.000313715	yes	protein Hook homolog 1	NM_001107946//NM_030014	180040.0	mRNA	-	-
Capg	Capg	Capg	chr6:72544390-72562983	B2-minus_B5-minus_B6-minus	B3-plus_B4-plus_B7-plus	OK	4.82139	14.7088	1.60916	3.05074	4.00707	5e-05	0.000313715	yes	macrophage-capping protein	NM_001013086//NM_001042534//NM_001271395//NM_001271415//NM_007599	171409.0	mRNA	-//Complete3End	-
Gda	Gda	Gda	chr19:21391306-21472661	B2-minus_B5-minus_B6-minus	B3-plus_B4-plus_B7-plus	OK	3.11398	9.49741	1.60877	3.04993	4.97106	5e-05	0.000313715	yes	guanine deaminase	NM_010266//NM_031776	165219.0	mRNA	Complete3End//Unknown	-//exhibits guanine deaminase activity [RGD, Feb 2006]. ##Evidence-Data-START## Transcript exon combination :: AF245172.1, FQ233257.1 [ECO:0000332] RNAseq introns :: mixed/partial sample support SAMD00052296, SAMD00052297 [ECO:0000350] ##Evidence-Data-END##
Dennd4a	Dennd4a	Dennd4a	chr9:64811010-64919667	B2-minus_B5-minus_B6-minus	B3-plus_B4-plus_B7-plus	OK	1.82198	5.55342	1.60787	3.04801	4.98841	5e-05	0.000313715	yes	C-myc promoter-binding protein	NM_001162917	412379.0	mRNA	Complete3End	-
Dync2h1	Dync2h1	Dync2h1	chr9:6928502-7177046	B2-minus_B5-minus_B6-minus	B3-plus_B4-plus_B7-plus	OK	0.297354	0.903849	1.6039	3.03964	3.80783	5e-05	0.000313715	yes	cytoplasmic dynein 2 heavy chain 1	NM_023024//NM_029851	280566.0	mRNA	-//Unknown	-//human homolog is a dynein heavy chain involved in microtubule-dependent transport processes [RGD, Feb 2006]. ##Evidence-Data-START## Transcript exon combination :: AB041881.1 [ECO:0000332] RNAseq introns :: mixed/partial sample support SAMD00052296, SAMD00052297 [ECO:0000350] ##Evidence-Data-END##
Hk3	Hk3	Hk3	chr13:54949431-55021385	B2-minus_B5-minus_B6-minus	B3-plus_B4-plus_B7-plus	OK	0.389123	1.17683	1.59661	3.02431	1.53438	0.01375	0.0368851	yes	hexokinase-3//hexokinase-3 isoform 1//hexokinase-3 isoform 2//hexokinase-3 isoform 3	NM_001033245//NM_001206390//NM_001206391//NM_001206392//NM_022179	182668.0	mRNA	-//Unknown	-//ATP:D-hexose 6-phosphotransferase type III isozyme; member of a family of hexokinase isozymes [RGD, Feb 2006]. ##Evidence-Data-START## Transcript exon combination :: BC100648.1 [ECO:0000332] RNAseq introns :: single sample supports all introns SAMEA2689594, SAMEA2689599 [ECO:0000348] ##Evidence-Data-END## ##RefSeq-Attributes-START## gene product(s) localized to mito. :: inferred from homology …
Pirb	Pirb	Pirb	chr7:3712504-3720382	B2-minus_B5-minus_B6-minus	B3-plus_B4-plus_B7-plus	OK	0.650112	1.9463	1.58197	2.99379	3.07113	5e-05	0.000313715	yes	leukocyte immunoglobulin-like receptor subfamily B member 3 precursor//neutrophil immunoglobulin-like receptor 1	NM_011095//NM_031713	165053.0	mRNA	Complete3End//Unknown	-//immunoglobulin-like receptor expressed by neutrophilic granulocytes [RGD, Feb 2006]. ##Evidence-Data-START## Transcript exon combination :: AF082534.1 [ECO:0000332] RNAseq introns :: mixed/partial sample support SAMD00052296, SAMD00052297 [ECO:0000350] ##Evidence-Data-END##
Igsf6	Igsf6	Igsf6	chr7:121034444-121076835	B2-minus_B5-minus_B6-minus	B3-plus_B4-plus_B7-plus	OK	0.329871	0.98707	1.58125	2.99229	0.719868	0.47905	0.607676	no	immunoglobulin superfamily member 6 precursor	NM_030691//NM_133542	179467.0	mRNA	-//Unknown	-//human homologue may help in dimerizing through the transmembrane region [RGD, Feb 2006]. ##Evidence-Data-START## Transcript exon combination :: AJ223184.1 [ECO:0000332] RNAseq introns :: single sample supports all introns SAMEA2689594, SAMEA2689599 [ECO:0000348] ##Evidence-Data-END##
Aurkb	Aurkb	Aurkb	chr11:69045642-69051662	B2-minus_B5-minus_B6-minus	B3-plus_B4-plus_B7-plus	OK	0.206146	0.616776	1.58108	2.99194	1.91019	0.0038	0.0128396	yes	aurora kinase B	NM_011496//NM_053749	171299.0	mRNA	Complete3End//Unknown	This gene encodes a member of the aurora kinase subfamily of serine/threonine kinases. The genes encoding the other two members of this subfamily are located on chromosomes 2 and 7. These kinases participate in the regulation of alignment and segregation of chromosomes during mitosis and meiosis through association with microtubules. [provided by RefSeq, Sep 2015]. Publication Note: This RefSeq r…
Tyrobp	Tyrobp	Tyrobp	chr7:30413787-30417579	B2-minus_B5-minus_B6-minus	B3-plus_B4-plus_B7-plus	OK	9.60599	28.6983	1.57896	2.98754	3.48255	5e-05	0.000313715	yes	TYRO protein tyrosine kinase-binding protein precursor	NM_011662//NM_212525	179227.0	mRNA	-	-
Net1	Net1	Net1	chr13:3882017-3918220	B2-minus_B5-minus_B6-minus	B3-plus_B4-plus_B7-plus	OK	21.4536	64.0888	1.57885	2.98732	4.93232	5e-05	0.000313715	yes	neuroepithelial cell-transforming gene 1 protein//neuroepithelial cell-transforming gene 1 protein isoform 1//neuroepithelial cell-transforming gene 1 protein isoform 2	NM_001039023//NM_001047159//NM_019671	164693.0	mRNA	-//Complete3End	-
Prr32	Prr32	Prr32	chrX:45090903-45092790	B2-minus_B5-minus_B6-minus	B3-plus_B4-plus_B7-plus	OK	0.44309	1.32239	1.57748	2.98447	1.99086	0.00215	0.00803754	yes	proline-rich protein 32	NM_026841	414199.0	mRNA	-	-
Wdr89	Wdr89	Wdr89	chr12:75630593-75669537	B2-minus_B5-minus_B6-minus	B3-plus_B4-plus_B7-plus	OK	0.413825	1.23329	1.57542	2.98022	2.45538	0.00025	0.00129776	yes	WD repeat-containing protein 89	NM_001014078//NM_028203	181799.0	mRNA	-	-
Tmeff1	Tmeff1	Tmeff1	chr4:48585192-48663131	B2-minus_B5-minus_B6-minus	B3-plus_B4-plus_B7-plus	OK	12.484	37.1272	1.5724	2.97398	5.11591	5e-05	0.000313715	yes	tomoregulin-1 precursor	NM_021436//NM_023020	179405.0	mRNA	-//Unknown	-//mouse homolog is brain specific transmembrane protein [RGD, Feb 2006]. ##Evidence-Data-START## Transcript exon combination :: BC129093.1, AJ250730.1 [ECO:0000332] RNAseq introns :: single sample supports all introns SAMD00052296, SAMD00052297 [ECO:0000348] ##Evidence-Data-END##
Xpnpep3	Xpnpep3	Xpnpep3	chr15:81400187-81454888	B2-minus_B5-minus_B6-minus	B3-plus_B4-plus_B7-plus	OK	3.11873	9.27365	1.57218	2.97353	4.40411	5e-05	0.000313715	yes	probable Xaa-Pro aminopeptidase 3//probable Xaa-Pro aminopeptidase 3 isoform 1//probable Xaa-Pro aminopeptidase 3 isoform 2	NM_001130582//NM_001347075//NM_177310	184860.0	mRNA	-	-
4930402H24Rik	4930402H24Rik	4930402H24Rik	chr2:130707852-130840110	B2-minus_B5-minus_B6-minus	B3-plus_B4-plus_B7-plus	OK	11.78	34.9992	1.57098	2.97107	5.14653	5e-05	0.000313715	yes	uncharacterized protein C20orf194 homolog isoform 1//uncharacterized protein C20orf194 homolog isoform 2	NM_001311147//NM_029432	176516.0	mRNA	-	-
Zfp605	Zfp605	Zfp605	chr5:110110091-110129794	B2-minus_B5-minus_B6-minus	B3-plus_B4-plus_B7-plus	OK	0.635577	1.8849	1.56835	2.96565	3.16423	5e-05	0.000313715	yes	zinc finger protein 605	NM_001163996	414929.0	mRNA	-	-
Mtmr9	Mtmr9	Mtmr9	chr14:63523609-63543953	B2-minus_B5-minus_B6-minus	B3-plus_B4-plus_B7-plus	OK	8.29508	24.5911	1.56781	2.96454	4.89572	5e-05	0.000313715	yes	myotubularin-related protein 9	NM_001005761//NM_177594	177682.0	mRNA	-	-
Echdc1	Echdc1	Echdc1	chr10:29313165-29362442	B2-minus_B5-minus_B6-minus	B3-plus_B4-plus_B7-plus	OK	13.2332	39.224	1.56757	2.96406	2.1164	0.00105	0.00440723	yes	ethylmalonyl-CoA decarboxylase//ethylmalonyl-CoA decarboxylase isoform a//ethylmalonyl-CoA decarboxylase isoform b	NM_001007734//NM_001110195//NM_025855	180411.0	mRNA	-//Complete3End	-
B3galt2	B3galt2	B3galt2	chr1:143607498-143702684	B2-minus_B5-minus_B6-minus	B3-plus_B4-plus_B7-plus	OK	4.39912	13.0077	1.56408	2.95689	2.49559	0.0005	0.00234823	yes	beta-1,3-galactosyltransferase 2	NM_001109492//NM_020025	177708.0	mRNA	-	-
Fam49a	Fam49a	Fam49a	chr12:12262138-12392475	B2-minus_B5-minus_B6-minus	B3-plus_B4-plus_B7-plus	OK	4.70435	13.9007	1.56309	2.95486	5.03046	5e-05	0.000313715	yes	protein FAM49A	NM_001106718//NM_001146119//NM_029758	178246.0	mRNA	-	-
Ccr2	Ccr2	Ccr2	chr9:124102182-124109140	B2-minus_B5-minus_B6-minus	B3-plus_B4-plus_B7-plus	OK	0.79769	2.35596	1.56241	2.95348	3.17521	5e-05	0.000313715	yes	C-C chemokine receptor type 2	NM_009915//NM_021866	105951.0	mRNA	Complete3End//Unknown	-//mediates leukocyte migration and activation [RGD, Feb 2006]. Publication Note: This RefSeq record includes a subset of the publications that are available for this gene. Please see the Gene record to access additional publications.
Prrx2	Prrx2	Prrx2	chr2:30845366-30881247	B2-minus_B5-minus_B6-minus	B3-plus_B4-plus_B7-plus	OK	0.550283	1.62276	1.5602	2.94896	1.84787	0.00505	0.0162146	yes	paired mesoderm homeobox protein 2	NM_001105739//NM_009116	184936.0	mRNA	-//Complete3End	-
Dolpp1	Dolpp1	Dolpp1	chr2:30392253-30415748	B2-minus_B5-minus_B6-minus	B3-plus_B4-plus_B7-plus	OK	10.2145	29.9817	1.55346	2.93521	0.711515	0.301	0.428512	no	-//dolichyldiphosphatase 1//dolichyldiphosphatase 1 isoform a//dolichyldiphosphatase 1 isoform b//dolichyldiphosphatase 1 isoform c	NM_001106567//NM_001290508//NM_001290509//NM_020329//NR_110963	175645.0	RNA//mRNA	-//Complete3End	-
Matk	Matk	Matk	chr10:81252934-81262981	B2-minus_B5-minus_B6-minus	B3-plus_B4-plus_B7-plus	OK	0.633652	1.85666	1.55095	2.93009	2.39901	0.0001	0.000586353	yes	megakaryocyte-associated tyrosine-protein kinase//megakaryocyte-associated tyrosine-protein kinase isoform 1//megakaryocyte-associated tyrosine-protein kinase isoform 2//megakaryocyte-associated tyrosine-protein kinase isoform 3	NM_001285853//NM_001285854//NM_001285855//NM_010768//NM_021859	181544.0	mRNA	-//Unknown	-//a non-receptor protein tyrosine kinase [RGD, Feb 2006]. ##Evidence-Data-START## Transcript exon combination :: BC087726.1 [ECO:0000332] RNAseq introns :: mixed/partial sample support SAMD00052296, SAMD00052297 [ECO:0000350] ##Evidence-Data-END##
Chrna2	Chrna2	Chrna2	chr14:66140959-66152948	B2-minus_B5-minus_B6-minus	B3-plus_B4-plus_B7-plus	OK	0.896772	2.62392	1.54891	2.92596	3.29368	5e-05	0.000313715	yes	neuronal acetylcholine receptor subunit alpha-2 precursor	NM_133420//NM_144803	173001.0	mRNA	-//Unknown	-//agonist-binding subunit of neuronal nicotinic acetylcholine receptor [RGD, Feb 2006]. ##Evidence-Data-START## Transcript exon combination :: L10077.1 [ECO:0000332] RNAseq introns :: single sample supports all introns SAMD00052296, SAMD00052297 [ECO:0000348] ##Evidence-Data-END##
Mfsd2a	Mfsd2a	Mfsd2a	chr4:122946850-122961188	B2-minus_B5-minus_B6-minus	B3-plus_B4-plus_B7-plus	OK	13.0761	38.2421	1.54823	2.92458	4.58882	5e-05	0.000313715	yes	sodium-dependent lysophosphatidylcholine symporter 1	NM_001106683//NM_029662	405688.0	mRNA	-//Complete3End	-
Car5b	Car5b	Car5b	chrX:163976821-164028010	B2-minus_B5-minus_B6-minus	B3-plus_B4-plus_B7-plus	OK	12.6805	37.0621	1.54733	2.92276	5.14095	5e-05	0.000313715	yes	carbonic anhydrase 5B, mitochondrial precursor	NM_181315	176969.0	mRNA	Complete3End	-
Lrrc69	Lrrc69	Lrrc69	chr4:14665753-14796052	B2-minus_B5-minus_B6-minus	B3-plus_B4-plus_B7-plus	OK	0.245815	0.717682	1.54577	2.9196	1.73691	0.0081	0.0239906	yes	leucine-rich repeat-containing protein 69	NM_001134624//NM_028499	402004.0	mRNA	-	-
Abcd2	Abcd2	Abcd2	chr15:91145870-91191807	B2-minus_B5-minus_B6-minus	B3-plus_B4-plus_B7-plus	OK	8.86059	25.8201	1.54302	2.91404	5.13164	5e-05	0.000313715	yes	ATP-binding cassette sub-family D member 2	NM_011994//NM_033352	173970.0	mRNA	Complete3End//Unknown	ATP-binding cassette (ABC) peroxisomal half-transporter that assembles with ALDRP to form a functional heterodimer; mutation in ABCD proteins causes X-linked adrenoleukodystrophy [RGD, Feb 2006]. ##Evidence-Data-START## Transcript exon combination :: AF131294.1 [ECO:0000332] RNAseq introns :: single sample supports all introns SAMN01906358 [ECO:0000348] ##Evidence-Data-END##//The membrane-associa…
B3gnt4	B3gnt4	B3gnt4	chr5:123510459-123524164	B2-minus_B5-minus_B6-minus	B3-plus_B4-plus_B7-plus	OK	0.316763	0.922497	1.54214	2.91226	0.496163	0.4009	0.532105	no	N-acetyllactosaminide beta-1,3-N-acetylglucosaminyltransferase 4 precursor	NM_001105938//NM_198611	169732.0	mRNA	-	-
Pabpc1l	Pabpc1l	Pabpc1l	chr2:164025223-164050538	B2-minus_B5-minus_B6-minus	B3-plus_B4-plus_B7-plus	OK	0.358024	1.04127	1.54022	2.90838	2.31754	0.00025	0.00129776	yes	polyadenylate-binding protein 1-like	NM_001114079	281693.0	mRNA	Complete3End	-
Anln	Anln	Anln	chr9:22055459-22389206	B2-minus_B5-minus_B6-minus	B3-plus_B4-plus_B7-plus	OK	0.393334	1.14353	1.53967	2.90727	0.402902	0.47895	0.607673	no	anillin	NM_028390	175861.0	mRNA	Complete3End	-
Plekhm2	Plekhm2	Plekhm2	chr4:141625733-141664115	B2-minus_B5-minus_B6-minus	B3-plus_B4-plus_B7-plus	OK	9.7357	28.2655	1.53769	2.90328	4.9142	5e-05	0.000313715	yes	pleckstrin homology domain-containing family M member 2//pleckstrin homology domain-containing family M member 2 isoform 1//pleckstrin homology domain-containing family M member 2 isoform 2	NM_001033150//NM_001191767//NM_001347237	179652.0	mRNA	-	-
Npl	Npl	Npl	chr1:153503015-153549714	B2-minus_B5-minus_B6-minus	B3-plus_B4-plus_B7-plus	OK	0.290639	0.84363	1.53738	2.90267	1.92462	0.0032	0.0111105	yes	N-acetylneuraminate lyase	NM_001013984//NM_028749	174727.0	mRNA	-	-
Pank3	Pank3	Pank3	chr11:35769494-35791285	B2-minus_B5-minus_B6-minus	B3-plus_B4-plus_B7-plus	OK	17.8242	51.6619	1.53526	2.89841	5.12326	5e-05	0.000313715	yes	pantothenate kinase 3	NM_001108272//NM_145962	175844.0	mRNA	-	-
Ramp3	Ramp3	Ramp3	chr11:6650147-6677475	B2-minus_B5-minus_B6-minus	B3-plus_B4-plus_B7-plus	OK	2.46234	7.13516	1.53492	2.89772	2.884	5e-05	0.000313715	yes	receptor activity-modifying protein 3 precursor	NM_001173011//NM_019511//NM_020100	165039.0	mRNA	-//Unknown	-//transports calcitonin receptor-like receptor (Calcr) to the cell membrane and determine its glycosylation state and ligand specificity as a functional adrenomedullin receptor [RGD, Feb 2006]. Publication Note: This RefSeq record includes a subset of the publications that are available for this gene. Please see the Gene record to access additional publications. ##Evidence-Data-START## Transcrip…
Pik3ap1	Pik3ap1	Pik3ap1	chr19:41274217-41385070	B2-minus_B5-minus_B6-minus	B3-plus_B4-plus_B7-plus	OK	0.309317	0.896166	1.53468	2.89724	2.34174	0.00025	0.00129776	yes	phosphoinositide 3-kinase adapter protein 1	NM_001106368//NM_031376	183319.0	mRNA	-	-
Masp2	Masp2	Masp2	chr4:148602543-148626996	B2-minus_B5-minus_B6-minus	B3-plus_B4-plus_B7-plus	OK	0.253475	0.734028	1.53399	2.89586	0.214317	0.32765	0.456713	no	mannan-binding lectin serine protease 2 isoform 1 precursor//mannan-binding lectin serine protease 2 isoform 2 precursor//mannan-binding lectin serine protease 2 precursor	NM_001003893//NM_010767//NM_172043	173298.0	mRNA	Complete3End//Unknown	-//member of the MBL/MASPs/Map19 complex of the mannan binding lectin pathway of complement activation; catalyzes the cleavage of complement component C4 [RGD, Feb 2006]. ##Evidence-Data-START## Transcript exon combination :: BC128700.1 [ECO:0000332] RNAseq introns :: single sample supports all introns SAMEA2689598, SAMN01906347 [ECO:0000348] ##Evidence-Data-END##
Sgsm2	Sgsm2	Sgsm2	chr11:74849263-74897080	B2-minus_B5-minus_B6-minus	B3-plus_B4-plus_B7-plus	OK	3.31188	9.5894	1.53379	2.89546	4.64043	5e-05	0.000313715	yes	small G protein signaling modulator 2	NM_001107020//NM_197943	179549.0	mRNA	-	-
Tgif1	Tgif1	Tgif1	chr17:70844204-70853532	B2-minus_B5-minus_B6-minus	B3-plus_B4-plus_B7-plus	OK	3.46112	10.0191	1.53344	2.89476	3.55718	5e-05	0.000313715	yes	homeobox protein TGIF1//homeobox protein TGIF1 isoform a//homeobox protein TGIF1 isoform b//homeobox protein TGIF1 isoform c	NM_001015020//NM_001164074//NM_001164075//NM_001164076//NM_001164077//NM_009372	172059.0	mRNA	-//Complete3End	-
Uprt	Uprt	Uprt	chrX:104482781-104506262	B2-minus_B5-minus_B6-minus	B3-plus_B4-plus_B7-plus	OK	0.593371	1.7155	1.53162	2.89111	2.19326	0.0007	0.00313472	yes	uracil phosphoribosyltransferase homolog	NM_001081189	185937.0	mRNA	-	-
Chrne	Chrne	Chrne	chr11:70614882-70619194	B2-minus_B5-minus_B6-minus	B3-plus_B4-plus_B7-plus	OK	0.280513	0.807797	1.52593	2.87971	1.62971	0.1867	0.297587	no	acetylcholine receptor subunit epsilon precursor	NM_009603//NM_017194	192194.0	mRNA	Complete3End//Unknown	This gene encodes the epsilon subunit of the muscle-derived nicotinic acetylcholine receptor, a pentameric neurotransmitter receptor and member of the ligand-gated ion channel superfamily. The acetylcholine receptor changes subunit composition shortly after birth when the epsilon subunit replaces the gamma subunit seen in embryonic receptors. In mice, deficiency of this gene can lead to a decline…
Palm2	Palm2	Palm2	chr4:57568247-57717128	B2-minus_B5-minus_B6-minus	B3-plus_B4-plus_B7-plus	OK	1.09341	3.14004	1.52195	2.87179	4.23328	5e-05	0.000313715	yes	paralemmin-2	NM_001305995//NM_172868	183327.0	mRNA	-	-
Sh2d4b	Sh2d4b	Sh2d4b	chr14:40815867-40892965	B2-minus_B5-minus_B6-minus	B3-plus_B4-plus_B7-plus	OK	0.308721	0.885299	1.51986	2.86763	1.97124	0.0043	0.0142008	yes	SH2 domain-containing protein 4B	NM_001170349//NM_177816	185198.0	mRNA	-	-
Foxred2	Foxred2	Foxred2	chr15:77940521-77956722	B2-minus_B5-minus_B6-minus	B3-plus_B4-plus_B7-plus	OK	0.534258	1.53137	1.51921	2.86635	3.0629	5e-05	0.000313715	yes	FAD-dependent oxidoreductase domain-containing protein 2 precursor	NM_001017983//NM_001168260//NM_001191787	181459.0	mRNA	-	-
Rhbdd1	Rhbdd1	Rhbdd1	chr1:82316578-82445367	B2-minus_B5-minus_B6-minus	B3-plus_B4-plus_B7-plus	OK	5.8199	16.6267	1.51444	2.85687	4.77336	5e-05	0.000313715	yes	rhomboid domain containing 1//rhomboid-related protein 4	NM_001024891//NM_001122685//NM_001134401//NM_029777	171764.0	mRNA	-	-
Cdkn1a	Cdkn1a	Cdkn1a	chr17:29090985-29100722	B2-minus_B5-minus_B6-minus	B3-plus_B4-plus_B7-plus	OK	52.7587	150.717	1.51436	2.85672	5.00596	5e-05	0.000313715	yes	cyclin-dependent kinase inhibitor 1	NM_001111099//NM_007669//NM_080782	171075.0	mRNA	Complete3End//Unknown	This gene encodes a potent cyclin-dependent kinase inhibitor. The encoded protein binds to and inhibits the activity of cyclin-cyclin-dependent kinase2 or cyclin-dependent kinase4 complexes, and thus functions as a regulator of cell cycle progression at the G1 pahse. The expression of this gene is tightly controlled by the tumor suppressor protein p53, through which this protein mediates the p53-…
Cyp51	Cyp51	Cyp51	chr5:4080673-4104697	B2-minus_B5-minus_B6-minus	B3-plus_B4-plus_B7-plus	OK	4.29267	12.2414	1.51182	2.8517	4.68658	5e-05	0.000313715	yes	lanosterol 14-alpha demethylase	NM_012941//NM_020010	54490.0	mRNA	-//Unknown	-//gene amplification is detected in some endometrial carcinomas [RGD, Feb 2006]. ##Evidence-Data-START## Transcript exon combination :: BC087033.1, AY724494.1 [ECO:0000332] RNAseq introns :: single sample supports all introns SAMD00052296, SAMD00052297 [ECO:0000348] ##Evidence-Data-END##
Rragd	Rragd	Rragd	chr4:32982997-33022180	B2-minus_B5-minus_B6-minus	B3-plus_B4-plus_B7-plus	OK	1.3034	3.71572	1.51136	2.85079	3.73455	5e-05	0.000313715	yes	ras-related GTP-binding protein D	NM_001106641//NM_027491	177218.0	mRNA	-	-
Sp3os	Sp3os	Sp3os	chr2:72936431-72989249	B2-minus_B5-minus_B6-minus	B3-plus_B4-plus_B7-plus	OK	3.82259	10.8822	1.50935	2.84681	1.41914	0.02135	0.0527344	no	-	NR_045269	415314.0	RNA	-	-
Nsdhl	Nsdhl	Nsdhl	chrX:72918520-72958528	B2-minus_B5-minus_B6-minus	B3-plus_B4-plus_B7-plus	OK	14.6881	41.6985	1.50535	2.83893	4.81428	5e-05	0.000313715	yes	sterol-4-alpha-carboxylate 3-dehydrogenase, decarboxylating	NM_001009399//NM_010941	174201.0	mRNA	-//Complete3End	-
Tsku	Tsku	Tsku	chr7:98350667-98361328	B2-minus_B5-minus_B6-minus	B3-plus_B4-plus_B7-plus	OK	11.4516	32.4836	1.50416	2.8366	4.70374	5e-05	0.000313715	yes	tsukushin precursor	NM_001009965//NM_001024619//NM_001168539//NM_001168540//NM_001168541	182666.0	mRNA	-//Complete3End	-
Fam83a	Fam83a	Fam83a	chr15:57985902-58010702	B2-minus_B5-minus_B6-minus	B3-plus_B4-plus_B7-plus	OK	0.92983	2.62933	1.49966	2.82775	2.69887	5e-05	0.000313715	yes	protein FAM83A	NM_001130576//NM_173862	176507.0	mRNA	-	-
Sprtn	Sprtn	Sprtn	chr8:124897885-124903813	B2-minus_B5-minus_B6-minus	B3-plus_B4-plus_B7-plus	OK	11.3714	32.121	1.49811	2.82472	4.78583	5e-05	0.000313715	yes	sprT-like domain-containing protein Spartan	NM_001106199//NM_001111141	195646.0	mRNA	-	-
Tcte2	Tcte2	Tcte2	chr17:13716435-13905794	B2-minus_B5-minus_B6-minus	B3-plus_B4-plus_B7-plus	OK	0.243817	0.688506	1.49767	2.82386	0.278725	0.483	0.610737	no	t-complex-associated testis expressed 2	NM_022311	181976.0	mRNA	-	-
Tmem82	Tmem82	Tmem82	chr4:141614232-141618633	B2-minus_B5-minus_B6-minus	B3-plus_B4-plus_B7-plus	OK	0.50739	1.43247	1.49734	2.82321	2.04987	0.0014	0.00562743	yes	transmembrane protein 82	NM_145987	175495.0	mRNA	-	-
Sh3bgrl2	Sh3bgrl2	Sh3bgrl2	chr9:83548337-83600291	B2-minus_B5-minus_B6-minus	B3-plus_B4-plus_B7-plus	OK	2.37517	6.70503	1.49721	2.82297	3.99701	5e-05	0.000313715	yes	SH3 domain-binding glutamic acid-rich-like protein 2	NM_001137647//NM_172507	177251.0	mRNA	-	-
Clec4b1	Clec4b1	Clec4b1	chr6:123049961-123071555	B2-minus_B5-minus_B6-minus	B3-plus_B4-plus_B7-plus	OK	0.550315	1.54889	1.49291	2.81455	1.61185	0.0076	0.0227161	yes	C-type lectin domain family 4, member b1 isoform 1//C-type lectin domain family 4, member b1 isoform 2	NM_001190310//NM_027218	191912.0	mRNA	Complete3End	-
Garnl3	Garnl3	Garnl3	chr2:32986365-33087204	B2-minus_B5-minus_B6-minus	B3-plus_B4-plus_B7-plus	OK	1.16057	3.26609	1.49273	2.81421	3.36474	5e-05	0.000313715	yes	GTPase-activating Rap/Ran-GAP domain-like protein 3	NM_178888	184711.0	mRNA	-	-
Retn	Retn	Retn	chr8:3655769-3659818	B2-minus_B5-minus_B6-minus	B3-plus_B4-plus_B7-plus	OK	63.368	178.17	1.49143	2.81167	4.7358	5e-05	0.000313715	yes	resistin precursor	NM_001204959//NM_022984//NM_144741	178523.0	mRNA	Complete3End//Unknown	-//may contribute to impaired glucose tolerance and inhibition of adipocyte differentiation [RGD, Feb 2006]. Publication Note: This RefSeq record includes a subset of the publications that are available for this gene. Please see the Gene record to access additional publications. ##Evidence-Data-START## Transcript exon combination :: AF378366.1, FM043210.1 [ECO:0000332] RNAseq introns :: single sa…
Msmo1	Msmo1	Msmo1	chr8:64718144-64733578	B2-minus_B5-minus_B6-minus	B3-plus_B4-plus_B7-plus	OK	5.71992	16.0736	1.49063	2.81011	4.1668	5e-05	0.000313715	yes	methylsterol monooxygenase 1	NM_025436//NM_080886	402206.0	mRNA	-//Unknown	-//may be involved in the repair process of nerve tissues [RGD, Feb 2006]. ##Evidence-Data-START## Transcript exon combination :: D50559.1, EV775450.1 [ECO:0000332] RNAseq introns :: single sample supports all introns SAMD00052296, SAMD00052297 [ECO:0000348] ##Evidence-Data-END##
C3	C3	C3	chr17:57203972-57228136	B2-minus_B5-minus_B6-minus	B3-plus_B4-plus_B7-plus	OK	118.594	333.065	1.48977	2.80845	3.93916	5e-05	0.000313715	yes	complement C3 alpha chain//complement C3 precursor//complement C3 preproprotein	NM_000064//NM_001040469//NM_001082286//NM_001172903//NM_009778//NM_016994//NM_205405//NM_214009	22688.0	mRNA	-//Complete3End//Unknown	-//Complement component C3 plays a central role in the activation of complement system. Its activation is required for both classical and alternative complement activation pathways. The encoded preproprotein is proteolytically processed to generate alpha and beta subunits that form the mature protein, which is then further processed to generate numerous peptide products. The C3a peptide, also kno…
Ccdc106	Ccdc106	Ccdc106	chr7:5056151-5060784	B2-minus_B5-minus_B6-minus	B3-plus_B4-plus_B7-plus	OK	1.57232	4.4068	1.48684	2.80274	2.83691	5e-05	0.000313715	yes	coiled-coil domain-containing protein 106 isoform a//coiled-coil domain-containing protein 106 isoform b	NM_001290429//NM_001290432//NM_146178	173892.0	mRNA	Complete3End	-
Prkaa2	Prkaa2	Prkaa2	chr4:105029649-105109898	B2-minus_B5-minus_B6-minus	B3-plus_B4-plus_B7-plus	OK	2.78909	7.74163	1.47284	2.77568	4.76054	5e-05	0.000313715	yes	5'-AMP-activated protein kinase catalytic subunit alpha-2	NM_001168029//NM_023991//NM_178143	185107.0	mRNA	-//Unknown	-//protein kinase that phosphorylates and inhibits acetyl-CoA carboxylase (ACC); rate-limiting enzyme in malonyl-CoA synthesis [RGD, Feb 2006]. Publication Note: This RefSeq record includes a subset of the publications that are available for this gene. Please see the Gene record to access additional publications. ##Evidence-Data-START## Transcript exon combination :: Z29486.1, U12149.1 [ECO:00003…
Tmem202	Tmem202	Tmem202	chr9:59518684-59525501	B2-minus_B5-minus_B6-minus	B3-plus_B4-plus_B7-plus	OK	0.524409	1.4541	1.47136	2.77284	2.05092	0.0013	0.00527886	yes	transmembrane protein 202	NM_001109636//NM_178388	178256.0	mRNA	-	-
Skida1	Skida1	Skida1	chr2:18044086-18048449	B2-minus_B5-minus_B6-minus	B3-plus_B4-plus_B7-plus	OK	0.559272	1.5486	1.46934	2.76896	2.83329	5e-05	0.000313715	yes	SKI/DACH domain-containing protein 1	NM_028317	285040.0	mRNA	Complete3End	-
Hmgcs1	Hmgcs1	Hmgcs1	chr13:119690350-119708260	B2-minus_B5-minus_B6-minus	B3-plus_B4-plus_B7-plus	OK	43.5232	120.476	1.46889	2.76809	4.74419	5e-05	0.000313715	yes	hydroxymethylglutaryl-CoA synthase, cytoplasmic	NM_001291439//NM_017268//NM_145942	174970.0	mRNA	Complete3End//Unknown	-//catalyzes the conversion of (S)-3-hydroxy-3-methylglutaryl-CoA and CoA to acetyl-CoA, acetoacetyl-CoA, and H2O [RGD, Feb 2006]. Publication Note: This RefSeq record includes a subset of the publications that are available for this gene. Please see the Gene record to access additional publications. ##Evidence-Data-START## Transcript exon combination :: X52625.1, AY724522.1 [ECO:0000332] RNAseq …
Ccdc122	Ccdc122	Ccdc122	chr14:77036771-77112204	B2-minus_B5-minus_B6-minus	B3-plus_B4-plus_B7-plus	OK	1.26269	3.49446	1.46857	2.76747	2.86838	5e-05	0.000313715	yes	coiled-coil domain-containing protein 122 isoform 1//coiled-coil domain-containing protein 122 isoform 2//coiled-coil domain-containing protein 122 isoform 3	NM_001310648//NM_001310649//NM_175369	182166.0	mRNA	Complete3End	-
Ccl8	Ccl8	Ccl8	chr11:82115184-82116799	B2-minus_B5-minus_B6-minus	B3-plus_B4-plus_B7-plus	OK	0.330159	0.913609	1.46842	2.76718	1.14855	0.07755	0.149437	no	C-C motif chemokine 8 precursor	NM_021443	183731.0	mRNA	Complete3End	-
Plek	Plek	Plek	chr11:16971205-17008718	B2-minus_B5-minus_B6-minus	B3-plus_B4-plus_B7-plus	OK	0.404067	1.11789	1.46811	2.7666	2.80272	5e-05	0.000313715	yes	pleckstrin	NM_001025750//NM_019549	165285.0	mRNA	-	-
Ccl2	Ccl2	Ccl2	chr11:82035576-82037452	B2-minus_B5-minus_B6-minus	B3-plus_B4-plus_B7-plus	OK	0.672023	1.85661	1.46609	2.76272	1.87454	0.00335	0.0115493	yes	C-C motif chemokine 2 precursor	NM_001172926//NM_011333//NM_031530	179043.0	mRNA	-//Complete3End//Unknown	-//This gene is one of several cytokine genes clustered on chromosome 11. Chemokines are a superfamily of secreted proteins involved in immunoregulatory and inflammatory processes. The superfamily is divided into four subfamilies based on the arrangement of N-terminal cysteine residues of the mature peptide. This chemokine is a member of the CC subfamily which is characterized by two adjacent cys…
Uap1l1	Uap1l1	Uap1l1	chr2:25361491-25365626	B2-minus_B5-minus_B6-minus	B3-plus_B4-plus_B7-plus	OK	3.54229	9.78599	1.46604	2.76262	3.47344	5e-05	0.000313715	yes	UDP-N-acetylhexosamine pyrophosphorylase-like protein 1	NM_001033293//NM_001134516	177557.0	mRNA	-	-
Fktn	Fktn	Fktn	chr4:53714181-53763271	B2-minus_B5-minus_B6-minus	B3-plus_B4-plus_B7-plus	OK	3.22803	8.89152	1.46178	2.75447	4.20544	5e-05	0.000313715	yes	fukutin	NM_001108667//NM_139309	173713.0	mRNA	-	-
Slc16a8	Slc16a8	Slc16a8	chr15:79251015-79254748	B2-minus_B5-minus_B6-minus	B3-plus_B4-plus_B7-plus	OK	0.795716	2.19157	1.46164	2.75421	2.21568	0.00065	0.0029377	yes	monocarboxylate transporter 3	NM_020516//NM_031744	173788.0	mRNA	-//Unknown	-//may regulate water and lactate transport between the choroid and the retina [RGD, Feb 2006]. Sequence Note: The RefSeq transcript and protein were derived from genomic sequence to make the sequence consistent with the reference genome assembly. The genomic coordinates used for the transcript record were based on alignments. ##Evidence-Data-START## Transcript exon combination :: AF059258.1 [ECO…
Irf4	Irf4	Irf4	chr13:30749257-30766927	B2-minus_B5-minus_B6-minus	B3-plus_B4-plus_B7-plus	OK	7.88605	21.6914	1.45975	2.7506	4.6537	5e-05	0.000313715	yes	interferon regulatory factor 4//interferon regulatory factor 4 isoform a//interferon regulatory factor 4 isoform b	NM_001106108//NM_001347508//NM_013674	184891.0	mRNA	-//Complete3End	-
Cyp46a1	Cyp46a1	Cyp46a1	chr12:108334380-108362234	B2-minus_B5-minus_B6-minus	B3-plus_B4-plus_B7-plus	OK	0.414059	1.13595	1.45599	2.74345	2.15008	0.0008	0.00352788	yes	cholesterol 24-hydroxylase//cholesterol 24-hydroxylase precursor	NM_001108723//NM_010010	173832.0	mRNA	-	-
C330027C09Rik	C330027C09Rik	C330027C09Rik	chr16:48994187-49019705	B2-minus_B5-minus_B6-minus	B3-plus_B4-plus_B7-plus	OK	0.237257	0.649553	1.453	2.73776	2.2604	0.0005	0.00234823	yes	protein CIP2A	NM_172616	178766.0	mRNA	-	-
Lmbrd2	Lmbrd2	Lmbrd2	chr15:9111981-9197450	B2-minus_B5-minus_B6-minus	B3-plus_B4-plus_B7-plus	OK	1.05995	2.90008	1.4521	2.73605	2.671	0.0003	0.0015219	yes	LMBR1 domain-containing protein 2	NM_001109177//NM_177178	182120.0	mRNA	-	-
Ero1l	Ero1l	Ero1l	chr14:45283086-45318572	B2-minus_B5-minus_B6-minus	B3-plus_B4-plus_B7-plus	OK	7.9904	21.8358	1.45036	2.73275	4.76218	5e-05	0.000313715	yes	ERO1-like protein alpha precursor	NM_015774	46128.0	mRNA	Complete3End	This gene encodes a member of the endoplasmic reticulum oxidoreductin family. The encoded protein is localized to the endoplasmic reticulum and promotes the formation of disulfide bonds by oxidizing protein disulfide isomerase. This gene may play a role in endoplasmic reticulum stress-induced apoptosis and the cellular response to hypoxia. [provided by RefSeq, Feb 2011]. Sequence Note: This RefSe…
Tiam1	Tiam1	Tiam1	chr16:89787110-89974699	B2-minus_B5-minus_B6-minus	B3-plus_B4-plus_B7-plus	OK	2.53353	6.91434	1.44844	2.72913	3.96478	5e-05	0.000313715	yes	T-lymphoma invasion and metastasis-inducing protein 1//T-lymphoma invasion and metastasis-inducing protein 1 isoform 1//T-lymphoma invasion and metastasis-inducing protein 1 isoform 2	NM_001100558//NM_001145886//NM_001145887//NM_009384	180315.0	mRNA	-//Complete3End	-
4632428C04Rik	4632428C04Rik	4632428C04Rik	chr16:30008666-30021430	B2-minus_B5-minus_B6-minus	B3-plus_B4-plus_B7-plus	OK	0.563783	1.53311	1.44325	2.71933	2.51763	5e-05	0.000313715	yes	-	NR_033631	416107.0	RNA	-	-
AI662270	AI662270	AI662270	chr11:83223575-83226584	B2-minus_B5-minus_B6-minus	B3-plus_B4-plus_B7-plus	OK	0.49458	1.34412	1.44239	2.7177	2.04062	0.0008	0.00352788	yes	-	NR_015519	416479.0	RNA	-	-
B130034C11Rik	B130034C11Rik	B130034C11Rik	chr16:87496072-87504038	B2-minus_B5-minus_B6-minus	B3-plus_B4-plus_B7-plus	OK	0.510057	1.3861	1.4423	2.71754	2.16238	0.0005	0.00234823	yes	-	NR_040375	415247.0	RNA	-	-
Nxpe5	Nxpe5	Nxpe5	chr5:138225903-138251875	B2-minus_B5-minus_B6-minus	B3-plus_B4-plus_B7-plus	OK	0.431436	1.17162	1.44129	2.71563	2.24494	0.00025	0.00129776	yes	neurexophilin and PC-esterase domain family, member 5	NM_001013773	408497.0	mRNA	-	-
Slc7a7	Slc7a7	Slc7a7	chr14:54360840-54417702	B2-minus_B5-minus_B6-minus	B3-plus_B4-plus_B7-plus	OK	1.54358	4.1813	1.43767	2.70883	0.90885	0.27435	0.400687	no	Y+L amino acid transporter 1	NM_001253679//NM_001253680//NM_011405//NM_031341	173326.0	mRNA	-//Unknown	-//human homolog is a subunit of the y+LAT-1 amino acid transporter and is mutated in patients with lysinuric protein intolerance [RGD, Feb 2006]. ##Evidence-Data-START## Transcript exon combination :: AB020520.1 [ECO:0000332] RNAseq introns :: mixed/partial sample support SAMD00052296, SAMD00052297 [ECO:0000350] ##Evidence-Data-END##
Ccnf	Ccnf	Ccnf	chr17:24223231-24251409	B2-minus_B5-minus_B6-minus	B3-plus_B4-plus_B7-plus	OK	0.24534	0.663987	1.43637	2.7064	2.10766	0.00085	0.00371105	yes	cyclin-F	NM_001100474//NM_007634	166323.0	mRNA	-//Unknown	-//F-box-containing cyclin protein; can bind and activate cyclin-dependent protein kinases; may be an important regulator of the cell cycle [RGD, Feb 2006]. Sequence Note: The RefSeq transcript and protein were derived from genomic sequence to make the sequence consistent with the reference genome assembly. The genomic coordinates used for the transcript record were based on alignments. ##Evidenc…
Esr1	Esr1	Esr1	chr10:4612045-5003761	B2-minus_B5-minus_B6-minus	B3-plus_B4-plus_B7-plus	OK	2.99973	8.09729	1.43261	2.69934	4.18457	5e-05	0.000313715	yes	-//estrogen receptor//estrogen receptor isoform 1//estrogen receptor isoform 2	NM_001281325//NM_001282251//NM_001302531//NM_001302532//NM_001302533//NM_007956//NM_012689//NR_126357	76101.0	RNA//mRNA	-//Complete3End//Unknown	-//This gene encodes an estrogen receptor, a member of the nuclear hormone family of intracellular receptors. The encoded protein, activated by the sex hormone estrogen, is a transcription factor composed of several domains important for hormone binding, DNA binding, and activation of transcription. Estrogen and its receptors are essential for sexual development and reproductive function, but als…
Baiap2	Baiap2	Baiap2	chr11:119943091-120006782	B2-minus_B5-minus_B6-minus	B3-plus_B4-plus_B7-plus	OK	5.85701	15.7866	1.43046	2.69533	4.10883	5e-05	0.000313715	yes	brain-specific angiogenesis inhibitor 1-associated protein 2//brain-specific angiogenesis inhibitor 1-associated protein 2 isoform a//brain-specific angiogenesis inhibitor 1-associated protein 2 isoform b//brain-specific angiogenesis inhibitor 1-associated protein 2 isoform c	NM_001037754//NM_001037755//NM_057196//NM_130862	172170.0	mRNA	-//Complete3End	-
Osbpl11	Osbpl11	Osbpl11	chr16:33185070-33243312	B2-minus_B5-minus_B6-minus	B3-plus_B4-plus_B7-plus	OK	21.0893	56.8289	1.43011	2.69468	4.8003	5e-05	0.000313715	yes	oxysterol-binding protein-related protein 11	NM_001107090//NM_176840	177046.0	mRNA	-//Complete3End	-
Pbld2	Pbld2	Pbld2	chr10:63024511-63058812	B2-minus_B5-minus_B6-minus	B3-plus_B4-plus_B7-plus	OK	1.78755	4.81494	1.42953	2.6936	3.17902	5e-05	0.000313715	yes	phenazine biosynthesis-like domain-containing protein 2	NM_026085	195857.0	mRNA	-	-
Ern1	Ern1	Ern1	chr11:106397619-106487796	B2-minus_B5-minus_B6-minus	B3-plus_B4-plus_B7-plus	OK	1.89548	5.07209	1.42002	2.67589	3.79382	5e-05	0.000313715	yes	serine/threonine-protein kinase/endoribonuclease IRE1//serine/threonine-protein kinase/endoribonuclease IRE1 precursor	NM_001191926//NM_023913	192381.0	mRNA	-	-
Emr1	Emr1	Emr1	chr17:57358685-57483529	B2-minus_B5-minus_B6-minus	B3-plus_B4-plus_B7-plus	OK	0.988055	2.64324	1.41964	2.6752	3.00613	5e-05	0.000313715	yes	-	-	-	-	-	-
Lcp1	Lcp1	Lcp1	chr14:75004109-75388146	B2-minus_B5-minus_B6-minus	B3-plus_B4-plus_B7-plus	OK	3.11875	8.34243	1.4195	2.67493	2.38377	0.00055	0.00255382	yes	larval cuticle protein 1, isoform A//larval cuticle protein 1, isoform B//plastin-2	NM_001012044//NM_001247984//NM_001273872//NM_008879//NM_057271	174758.0	mRNA	-//Complete3End	-
Chrnb2	Chrnb2	Chrnb2	chr3:89715021-89764632	B2-minus_B5-minus_B6-minus	B3-plus_B4-plus_B7-plus	OK	1.94856	5.21082	1.4191	2.67419	2.62271	5e-05	0.000313715	yes	neuronal acetylcholine receptor subunit beta-2 precursor	NM_009602//NM_019297	165879.0	mRNA	-//Unknown	-//co-assembles with the alpha 7 subunit to form a functional heteromeric nicotinic acetylcholine receptor [RGD, Feb 2006]. Publication Note: This RefSeq record includes a subset of the publications that are available for this gene. Please see the Gene record to access additional publications. ##Evidence-Data-START## Transcript exon combination :: L31622.1, AY574258.1 [ECO:0000332] RNAseq introns…
Abhd5	Abhd5	Abhd5	chr9:122351615-122381523	B2-minus_B5-minus_B6-minus	B3-plus_B4-plus_B7-plus	OK	43.8598	117.248	1.41859	2.67325	4.70794	5e-05	0.000313715	yes	1-acylglycerol-3-phosphate O-acyltransferase ABHD5	NM_026179//NM_212524	73732.0	mRNA	-	-
Gfpt1	Gfpt1	Gfpt1	chr6:87042845-87092207	B2-minus_B5-minus_B6-minus	B3-plus_B4-plus_B7-plus	OK	6.5233	17.387	1.41434	2.66537	4.73335	5e-05	0.000313715	yes	glutamine--fructose-6-phosphate aminotransferase [isomerizing] 1	NM_001005879//NM_013528	171228.0	mRNA	-	-
Mmp9	Mmp9	Mmp9	chr2:164948218-164955849	B2-minus_B5-minus_B6-minus	B3-plus_B4-plus_B7-plus	OK	0.600485	1.59928	1.41322	2.66331	2.54462	5e-05	0.000313715	yes	matrix metalloproteinase-9 precursor//matrix metalloproteinase-9 preproprotein	NM_013599//NM_031055	170749.0	mRNA	Complete3End//Unknown	This gene encodes a member of the matrix metalloproteinase family of extracellular matrix-degrading enzymes that are involved in tissue remodeling, wound repair, progression of atherosclerosis and tumor invasion. The encoded preproprotein undergoes proteolytic processing to generate a mature, zinc-dependent endopeptidase enzyme that degrades collagens of type IV, V and XI, and elastin. Mice lacki…
Dock2	Dock2	Dock2	chr11:34226820-34783905	B2-minus_B5-minus_B6-minus	B3-plus_B4-plus_B7-plus	OK	0.356485	0.947683	1.41056	2.65841	2.81856	5e-05	0.000313715	yes	dedicator of cytokinesis protein 2	NM_033374	182699.0	mRNA	Complete3End	-
Atxn7l1	Atxn7l1	Atxn7l1	chr12:33302514-33368277	B2-minus_B5-minus_B6-minus	B3-plus_B4-plus_B7-plus	OK	6.77257	18.0035	1.4105	2.6583	4.00361	5e-05	0.000313715	yes	ataxin-7-like protein 1 isoform 1//ataxin-7-like protein 1 isoform 2	NM_001033436//NM_028139	173718.0	mRNA	-	-
4930412C18Rik	4930412C18Rik	4930412C18Rik	chr4:9770584-9823411	B2-minus_B5-minus_B6-minus	B3-plus_B4-plus_B7-plus	OK	1.08859	2.88946	1.40834	2.65431	3.35427	5e-05	0.000313715	yes	-	NR_030693	415388.0	RNA	-	-
Ms4a6c	Ms4a6c	Ms4a6c	chr19:11469367-11482196	B2-minus_B5-minus_B6-minus	B3-plus_B4-plus_B7-plus	OK	0.904799	2.39777	1.40602	2.65006	2.12152	0.0002	0.00106919	yes	membrane-spanning 4-domains subfamily A member 6C isoform 1//membrane-spanning 4-domains subfamily A member 6C isoform 2	NM_001166376//NM_028595	180125.0	mRNA	-	-
Maff	Maff	Maff	chr15:79347677-79359076	B2-minus_B5-minus_B6-minus	B3-plus_B4-plus_B7-plus	OK	4.35507	11.5317	1.40484	2.64788	3.49043	5e-05	0.000313715	yes	transcription factor MafF//transcription factor MafF isoform 1//transcription factor MafF isoform 2//transcription factor MafF isoform 3	NM_001130573//NM_001304830//NM_001304831//NM_001304832//NM_010755	174762.0	mRNA	-//Complete3End	-
Nlgn3	Nlgn3	Nlgn3	chrX:101299178-101321350	B2-minus_B5-minus_B6-minus	B3-plus_B4-plus_B7-plus	OK	0.668616	1.76526	1.40063	2.64017	2.76536	5e-05	0.000313715	yes	neuroligin-3 precursor	NM_134336//NM_172932	185994.0	mRNA	Complete3End//Unknown	-//neuronal cell surface protein that binds neurexins [RGD, Feb 2006]. Publication Note: This RefSeq record includes a subset of the publications that are available for this gene. Please see the Gene record to access additional publications. ##Evidence-Data-START## Transcript exon combination :: U41663.1 [ECO:0000332] RNAseq introns :: single sample supports all introns SAMD00052296, SAMD00052297…
Plin2	Plin2	Plin2	chr4:86656564-86670059	B2-minus_B5-minus_B6-minus	B3-plus_B4-plus_B7-plus	OK	357.213	943.069	1.40058	2.64007	3.85216	5e-05	0.000313715	yes	perilipin-2	NM_001007144//NM_007408	402468.0	mRNA	-//Unknown	-//intrinsic lipid storage droplet protein; involved in transfer of lipid between lipofibroblasts and alveolar type II epithelial cells [RGD, Feb 2006]. Publication Note: This RefSeq record includes a subset of the publications that are available for this gene. Please see the Gene record to access additional publications. ##Evidence-Data-START## Transcript exon combination :: BC085861.1 [ECO:0000…
Otub2	Otub2	Otub2	chr12:103376893-103406350	B2-minus_B5-minus_B6-minus	B3-plus_B4-plus_B7-plus	OK	1.15284	3.04293	1.40027	2.63951	2.96463	5e-05	0.000313715	yes	-//ubiquitin thioesterase OTUB2//ubiquitin thioesterase OTUB2 isoform 1//ubiquitin thioesterase OTUB2 isoform 2	NM_001108053//NM_001177841//NM_026580//NR_033587	178187.0	RNA//mRNA	-	-
Ppp1r3g	Ppp1r3g	Ppp1r3g	chr13:35967905-35970388	B2-minus_B5-minus_B6-minus	B3-plus_B4-plus_B7-plus	OK	1.74784	4.60895	1.39886	2.63694	2.83194	5e-05	0.000313715	yes	protein phosphatase 1 regulatory subunit 3G	NM_029628	415002.0	mRNA	Complete3End	-
Cyb5b	Cyb5b	Cyb5b	chr8:107150660-107187470	B2-minus_B5-minus_B6-minus	B3-plus_B4-plus_B7-plus	OK	58.4301	153.808	1.39635	2.63234	4.40062	5e-05	0.000313715	yes	cytochrome b5 type B precursor	NM_025558//NM_030586	178992.0	mRNA	-//Unknown	-//a cytochrome with isoforms located in endoplasmic reticulum and mitochondrial outer membranes [RGD, Feb 2006]. Publication Note: This RefSeq record includes a subset of the publications that are available for this gene. Please see the Gene record to access additional publications. ##Evidence-Data-START## Transcript exon combination :: BC072535.1, EV775749.1 [ECO:0000332] RNAseq introns :: sing…
Mttp	Mttp	Mttp	chr3:138089854-138143388	B2-minus_B5-minus_B6-minus	B3-plus_B4-plus_B7-plus	OK	1.57934	4.15287	1.39479	2.6295	3.62598	5e-05	0.000313715	yes	microsomal triglyceride transfer protein large subunit isoform 1 precursor//microsomal triglyceride transfer protein large subunit isoform 2 precursor//microsomal triglyceride transfer protein large subunit precursor	NM_001107727//NM_001163457//NM_001281608//NM_008642	173105.0	mRNA	-	-
Oscp1	Oscp1	Oscp1	chr4:126058564-126089334	B2-minus_B5-minus_B6-minus	B3-plus_B4-plus_B7-plus	OK	2.29548	6.00833	1.38817	2.61746	3.25469	5e-05	0.000313715	yes	protein OSCP1	NM_001029923//NM_172701	182292.0	mRNA	-	-
Acss2	Acss2	Acss2	chr2:155518042-155562743	B2-minus_B5-minus_B6-minus	B3-plus_B4-plus_B7-plus	OK	112.896	295.265	1.38702	2.61537	3.98242	5e-05	0.000313715	yes	acetyl-coenzyme A synthetase, cytoplasmic	NM_001107793//NM_019811	22577.0	mRNA	-	-
Rprd1a	Rprd1a	Rprd1a	chr18:24484961-24530204	B2-minus_B5-minus_B6-minus	B3-plus_B4-plus_B7-plus	OK	4.43831	11.5786	1.38338	2.60879	4.3232	5e-05	0.000313715	yes	regulation of nuclear pre-mRNA domain-containing protein 1A	NM_001305179//NM_144861	174405.0	mRNA	-//Complete3End	-
Pfkp	Pfkp	Pfkp	chr13:6548156-6648771	B2-minus_B5-minus_B6-minus	B3-plus_B4-plus_B7-plus	OK	21.3618	55.6581	1.38156	2.6055	3.60073	5e-05	0.000313715	yes	ATP-dependent 6-phosphofructokinase, platelet type//ATP-dependent 6-phosphofructokinase, platelet type isoform 1//ATP-dependent 6-phosphofructokinase, platelet type isoform 2	NM_001291071//NM_019703//NM_206847	170900.0	mRNA	-//Complete3End//Unknown	-//catalyzes the conversion of fructose 6-phosphate (Fru 6-P) to fructose 1,6-bisphosphate [RGD, Feb 2006]. ##Evidence-Data-START## Transcript exon combination :: BC088847.1, FN432820.1 [ECO:0000332] RNAseq introns :: mixed/partial sample support SAMD00052296, SAMD00052297 [ECO:0000350] ##Evidence-Data-END##
Mob1b	Mob1b	Mob1b	chr5:88720870-88758455	B2-minus_B5-minus_B6-minus	B3-plus_B4-plus_B7-plus	OK	4.48714	11.6694	1.37886	2.60063	4.10781	5e-05	0.000313715	yes	MOB kinase activator 1B	NM_001108357//NM_026735	405823.0	mRNA	-	-
Dram1	Dram1	Dram1	chr10:88322803-88357075	B2-minus_B5-minus_B6-minus	B3-plus_B4-plus_B7-plus	OK	10.5848	27.5192	1.37844	2.59988	4.47082	5e-05	0.000313715	yes	DNA damage-regulated autophagy modulator protein 1	NM_001173427//NM_027878	405613.0	mRNA	-	-
Hmgcs2	Hmgcs2	Hmgcs2	chr3:98280430-98310738	B2-minus_B5-minus_B6-minus	B3-plus_B4-plus_B7-plus	OK	1.50189	3.8949	1.37481	2.59333	3.26191	5e-05	0.000313715	yes	hydroxymethylglutaryl-CoA synthase, mitochondrial precursor	NM_008256//NM_173094	173329.0	mRNA	-//Unknown	-//HMG-CoA cycle enzyme that catalyzes a step in ketone-body biosynthesis [RGD, Feb 2006]. Publication Note: This RefSeq record includes a subset of the publications that are available for this gene. Please see the Gene record to access additional publications. ##RefSeq-Attributes-START## gene product(s) localized to mito. :: inferred from homology ##RefSeq-Attributes-END## ##Evidence-Data-START#…
Lbx2	Lbx2	Lbx2	chr6:83086364-83088241	B2-minus_B5-minus_B6-minus	B3-plus_B4-plus_B7-plus	OK	0.299599	0.775365	1.37184	2.58801	1.01764	0.07245	0.141496	no	transcription factor LBX2	NM_001109244//NM_010692	165034.0	mRNA	-	-
Ackr2	Ackr2	Ackr2	chr9:121898354-121911071	B2-minus_B5-minus_B6-minus	B3-plus_B4-plus_B7-plus	OK	0.268367	0.690968	1.36441	2.57471	1.98747	0.0012	0.00494223	yes	atypical chemokine receptor 2	NM_001276719//NM_021609//NM_078621	395018.0	mRNA	-//Unknown	-//CC-chemokine receptor; may have a role in placental immunity or hematopoiesis [RGD, Feb 2006]. ##Evidence-Data-START## Transcript exon combination :: BC086449.1 [ECO:0000332] ##Evidence-Data-END##
Zfp251	Zfp251	Zfp251	chr15:76852140-76871435	B2-minus_B5-minus_B6-minus	B3-plus_B4-plus_B7-plus	OK	2.54344	6.53488	1.36138	2.56931	3.72537	5e-05	0.000313715	yes	zinc finger protein 251	NM_001007568//NM_001191911	179676.0	mRNA	-	-
Clec4a2	Clec4a2	Clec4a2	chr6:123122689-123143999	B2-minus_B5-minus_B6-minus	B3-plus_B4-plus_B7-plus	OK	0.351175	0.902132	1.36115	2.5689	1.99909	0.0005	0.00234823	yes	C-type lectin domain family 4 member A isoform a//C-type lectin domain family 4 member A isoform b//C-type lectin domain family 4, member A2	NM_001005880//NM_001170332//NM_001170333//NM_011999	172173.0	mRNA	-//Complete3End	-
Mst1r	Mst1r	Mst1r	chr9:107906888-107920383	B2-minus_B5-minus_B6-minus	B3-plus_B4-plus_B7-plus	OK	0.434035	1.11325	1.35889	2.56489	1.89162	0.00155	0.00612202	yes	-//macrophage-stimulating protein receptor isoform 1 preproprotein//macrophage-stimulating protein receptor isoform 2//macrophage-stimulating protein receptor precursor	NM_001106855//NM_001287261//NM_009074//NR_109782	185503.0	RNA//mRNA	-//Complete3End	-//This gene encodes a precursor protein that is proteolytically cleaved to yield an alpha chain and a beta chain which form a membrane-spanning heterodimer. The encoded protein belongs to a family of cell-surface receptor tyrosine kinases involved in signaling from the cell surface to the intracellular environment. The binding of the encoded protein to its ligand, macrophage-stimulating protein,…
Piwil2	Piwil2	Piwil2	chr14:70372479-70429094	B2-minus_B5-minus_B6-minus	B3-plus_B4-plus_B7-plus	OK	0.465004	1.19239	1.35854	2.56426	2.66777	5e-05	0.000313715	yes	piwi-like protein 2	NM_001107276//NM_021308	75303.0	mRNA	-	-
Ccng1	Ccng1	Ccng1	chr11:40748551-40755286	B2-minus_B5-minus_B6-minus	B3-plus_B4-plus_B7-plus	OK	48.3276	123.894	1.35819	2.56363	4.3785	5e-05	0.000313715	yes	cyclin-G1	NM_009831//NM_012923	171935.0	mRNA	-//Unknown	-//putative cyclin that appears to be involved in response to cellular growth stimuli but not in the cell cycle [RGD, Feb 2006]. Publication Note: This RefSeq record includes a subset of the publications that are available for this gene. Please see the Gene record to access additional publications. ##Evidence-Data-START## Transcript exon combination :: BC081852.1, FQ211975.1 [ECO:0000332] RNAseq …
Acsl4	Acsl4	Acsl4	chrX:142317992-142390535	B2-minus_B5-minus_B6-minus	B3-plus_B4-plus_B7-plus	OK	4.4524	11.407	1.35726	2.56199	4.39649	5e-05	0.000313715	yes	long-chain-fatty-acid--CoA ligase 4//long-chain-fatty-acid--CoA ligase 4 isoform 1//long-chain-fatty-acid--CoA ligase 4 isoform 2	NM_001033600//NM_019477//NM_053623//NM_207625	173558.0	mRNA	Complete3End//Unknown	-//catalyzes the ligation of a fatty acid to produce acyl Co-A; acts on a wide range of fatty acids with preferential activity for arachidonate and eicosapentaenoate; plays a role in fatty acid metabolism [RGD, Feb 2006]. Publication Note: This RefSeq record includes a subset of the publications that are available for this gene. Please see the Gene record to access additional publications. ##Evid…
Gas2	Gas2	Gas2	chr7:51879144-51994458	B2-minus_B5-minus_B6-minus	B3-plus_B4-plus_B7-plus	OK	2.58178	6.6074	1.35572	2.55924	3.31997	5e-05	0.000313715	yes	growth arrest-specific protein 2//growth arrest-specific protein 2 isoform 1//growth arrest-specific protein 2 isoform 2	NM_001127504//NM_001330607//NM_001330608//NM_008087	53003.0	mRNA	-//Complete3End	-
Slamf8	Slamf8	Slamf8	chr1:172581376-172590568	B2-minus_B5-minus_B6-minus	B3-plus_B4-plus_B7-plus	OK	0.273791	0.700339	1.35498	2.55793	1.84551	0.0031	0.0108313	yes	SLAM family member 8 precursor	NM_001105973//NM_029084	175163.0	mRNA	-	-
Inhbb	Inhbb	Inhbb	chr1:119415464-119422248	B2-minus_B5-minus_B6-minus	B3-plus_B4-plus_B7-plus	OK	0.469349	1.20052	1.35493	2.55784	2.33639	0.00015	0.000831967	yes	inhibin beta B chain precursor//inhibin beta B chain preproprotein	NM_008381//NM_080771	148253.0	mRNA	Complete3End	This gene encodes a member of the TGF-beta (transforming growth factor-beta) superfamily of proteins. The encoded preproprotein is proteolytically processed to generate a subunit of the dimeric activin and inhibin protein complexes. These complexes activate and inhibit, respectively, follicle stimulating hormone secretion from the pituitary gland. Homozygous knockout mice for this gene exhibit ey…
Gm6277	Gm6277	Gm6277	chr18:11821087-11945627	B2-minus_B5-minus_B6-minus	B3-plus_B4-plus_B7-plus	OK	1.46542	3.74489	1.35361	2.55551	0.953721	0.09815	0.180857	no	-	NR_045421	415918.0	RNA	-	-
Cbr3	Cbr3	Cbr3	chr16:93683218-93690991	B2-minus_B5-minus_B6-minus	B3-plus_B4-plus_B7-plus	OK	3.52612	9.009	1.35329	2.55493	2.83737	5e-05	0.000313715	yes	carbonyl reductase [NADPH] 3	NM_001107110//NM_001244007//NM_173047	176214.0	mRNA	-//Complete3End	-
Gm9992	Gm9992	Gm9992	chr17:7363711-7385305	B2-minus_B5-minus_B6-minus	B3-plus_B4-plus_B7-plus	OK	0.380458	0.971276	1.35214	2.55291	1.74333	0.0061	0.0189265	yes	predicted gene, ENSMUSG00000056133	NM_001142539	414963.0	mRNA	-	-
1700028J19Rik	1700028J19Rik	1700028J19Rik	chr7:44229929-44236122	B2-minus_B5-minus_B6-minus	B3-plus_B4-plus_B7-plus	OK	0.414315	1.05604	1.34986	2.54888	1.63854	0.01045	0.0295603	yes	-	NR_029436	415372.0	RNA	-	-
D630045J12Rik	D630045J12Rik	D630045J12Rik	chr6:38048482-38254009	B2-minus_B5-minus_B6-minus	B3-plus_B4-plus_B7-plus	OK	0.319664	0.814401	1.34918	2.54768	2.87472	5e-05	0.000313715	yes	UPF0606 protein KIAA1549 precursor	NM_194061	180984.0	mRNA	Complete3End	-
Arhgef18	Arhgef18	Arhgef18	chr8:3393007-3456600	B2-minus_B5-minus_B6-minus	B3-plus_B4-plus_B7-plus	OK	6.08742	15.5081	1.34912	2.54757	4.42796	5e-05	0.000313715	yes	rho guanine nucleotide exchange factor 18	NM_001107115//NM_133962	176974.0	mRNA	-	-
Lrp11	Lrp11	Lrp11	chr10:7589799-7625477	B2-minus_B5-minus_B6-minus	B3-plus_B4-plus_B7-plus	OK	0.706413	1.78993	1.34132	2.53383	2.54777	5e-05	0.000313715	yes	low-density lipoprotein receptor-related protein 11//low-density lipoprotein receptor-related protein 11 precursor	NM_001106217//NM_172784	279236.0	mRNA	-	-
Got1	Got1	Got1	chr19:43499752-43524605	B2-minus_B5-minus_B6-minus	B3-plus_B4-plus_B7-plus	OK	10.3971	26.3285	1.34044	2.53229	4.02619	5e-05	0.000313715	yes	aspartate aminotransferase, cytoplasmic//glutamate oxaloacetate transaminase 1, isoform A//glutamate oxaloacetate transaminase 1, isoform B	NM_010324//NM_012571//NM_137242//NM_166148	171084.0	mRNA	-//Complete3End//Unknown	-//cytosolic aspartate aminotransferase isozyme; enzyme activity in liver and kidney increase in response to glucocorticoids [RGD, Feb 2006]. Sequence Note: This RefSeq record was created from transcript and genomic sequence data to make the sequence consistent with the reference genome assembly. The genomic coordinates used for the transcript record were based on transcript alignments. Publicati…
Msrb3	Msrb3	Msrb3	chr10:120781100-120898971	B2-minus_B5-minus_B6-minus	B3-plus_B4-plus_B7-plus	OK	14.7265	37.2902	1.34038	2.53218	4.50302	5e-05	0.000313715	yes	methionine sulfoxide reductase B3 isoform 1//methionine sulfoxide reductase B3 isoform 2//methionine-R-sulfoxide reductase B3, mitochondrial	NM_001162447//NM_001162448//NM_177092	182147.0	mRNA	-//Complete3End	-
Laptm5	Laptm5	Laptm5	chr4:130913333-130936148	B2-minus_B5-minus_B6-minus	B3-plus_B4-plus_B7-plus	OK	6.25563	15.8401	1.34035	2.53214	3.84005	5e-05	0.000313715	yes	lysosomal-associated transmembrane protein 5	NM_010686//NM_053538	174346.0	mRNA	-//Unknown	-//a lysosomal protein involved in microglial activation [RGD, Feb 2006]. ##Evidence-Data-START## Transcript exon combination :: BC060517.1, FQ225663.1 [ECO:0000332] RNAseq introns :: single sample supports all introns SAMD00052296, SAMD00052297 [ECO:0000348] ##Evidence-Data-END##
Mpv17l	Mpv17l	Mpv17l	chr16:13903160-13949619	B2-minus_B5-minus_B6-minus	B3-plus_B4-plus_B7-plus	OK	0.781005	1.97601	1.33919	2.53009	2.62648	5e-05	0.000313715	yes	mpv17-like protein isoform 1//mpv17-like protein isoform 2//mpv17-like protein isoform 3//mpv17-like protein isoform 4//protein Mpv17	NM_001098240//NM_001289561//NM_001289562//NM_001289563//NM_001289565//NM_001289567//NM_033564	177181.0	mRNA	-	-
Wfdc17	Wfdc17	Wfdc17	chr11:83704055-83706269	B2-minus_B5-minus_B6-minus	B3-plus_B4-plus_B7-plus	OK	1.38016	3.49181	1.33914	2.53	1.64551	0.00885	0.0258152	yes	activated macrophage/microglia WAP domain protein precursor	NM_001081957	415180.0	mRNA	-	-
Gpd2	Gpd2	Gpd2	chr2:57237677-57370719	B2-minus_B5-minus_B6-minus	B3-plus_B4-plus_B7-plus	OK	138.826	350.925	1.33788	2.5278	3.67263	5e-05	0.000313715	yes	glycerol-3-phosphate dehydrogenase, mitochondrial//glycerol-3-phosphate dehydrogenase, mitochondrial precursor	NM_001145820//NM_001281680//NM_010274//NM_012736	174381.0	mRNA	-//Complete3End//Unknown	-//FAD-linked glycerol-3-phosphate dehydrogenase; expression in liver is induced by thyroid hormone [RGD, Feb 2006]. Publication Note: This RefSeq record includes a subset of the publications that are available for this gene. Please see the Gene record to access additional publications. ##Evidence-Data-START## Transcript exon combination :: X78593.1 [ECO:0000332] RNAseq introns :: single sample s…
Fbxo2	Fbxo2	Fbxo2	chr4:148160667-148166417	B2-minus_B5-minus_B6-minus	B3-plus_B4-plus_B7-plus	OK	0.478461	1.20896	1.33729	2.52677	1.66335	0.00755	0.0225878	yes	F-box only protein 2	NM_001173089//NM_053511//NM_176848	175828.0	mRNA	-//Unknown	-//may be involved in maintaining neurons in a postmitotic state [RGD, Feb 2006]. ##Evidence-Data-START## Transcript exon combination :: AF098301.1, FQ214021.1 [ECO:0000332] RNAseq introns :: single sample supports all introns SAMD00052296, SAMD00052297 [ECO:0000348] ##Evidence-Data-END##
Rps6ka5	Rps6ka5	Rps6ka5	chr12:100549777-100725028	B2-minus_B5-minus_B6-minus	B3-plus_B4-plus_B7-plus	OK	2.54947	6.43493	1.33573	2.52403	3.82028	5e-05	0.000313715	yes	ribosomal protein S6 kinase alpha-5//ribosomal protein S6 kinase alpha-5 isoform 1//ribosomal protein S6 kinase alpha-5 isoform 2	NM_001108048//NM_001330702//NM_153587	177048.0	mRNA	-//Complete3End	-
Arl5c	Arl5c	Arl5c	chr11:97989579-97996173	B2-minus_B5-minus_B6-minus	B3-plus_B4-plus_B7-plus	OK	0.345267	0.869171	1.33193	2.51739	1.76759	0.0057	0.0179393	yes	ADP-ribosylation factor-like protein 5C//putative ADP-ribosylation factor-like protein 5C	NM_001109046//NM_207231	180356.0	mRNA	-	-
4632427E13Rik	4632427E13Rik	4632427E13Rik	chr7:92740705-92741459	B2-minus_B5-minus_B6-minus	B3-plus_B4-plus_B7-plus	OK	0.964421	2.42573	1.33068	2.51522	1.68021	0.00755	0.0225878	yes	-	NR_015510	422011.0	RNA	-	-
Cd53	Cd53	Cd53	chr3:106758860-106790149	B2-minus_B5-minus_B6-minus	B3-plus_B4-plus_B7-plus	OK	1.27638	3.20874	1.32995	2.51394	2.76882	5e-05	0.000313715	yes	leukocyte surface antigen CD53	NM_007651//NM_012523	174357.0	mRNA	Complete3End//Unknown	-//a tetraspanin protein; may be involved in cell survival and growth regulation [RGD, Feb 2006]. ##Evidence-Data-START## Transcript exon combination :: M57276.1, BC078900.1 [ECO:0000332] RNAseq introns :: mixed/partial sample support SAMD00052296, SAMD00052297 [ECO:0000350] ##Evidence-Data-END##
Med12l	Med12l	Med12l	chr3:59006977-59344256	B2-minus_B5-minus_B6-minus	B3-plus_B4-plus_B7-plus	OK	0.585631	1.47192	1.32964	2.51339	2.41645	5e-05	0.000313715	yes	mediator of RNA polymerase II transcription subunit 12-like protein	NM_001169130//NM_177855	281022.0	mRNA	-//Complete3End	-
Zfp708	Zfp708	Zfp708	chr13:67069397-67114028	B2-minus_B5-minus_B6-minus	B3-plus_B4-plus_B7-plus	OK	0.832235	2.08814	1.32716	2.50907	2.18701	0.00105	0.00440723	yes	zinc finger protein 708 isoform a//zinc finger protein 708 isoform b//zinc finger protein 708 isoform c//zinc finger protein 708 isoform d	NM_001012325//NM_001012448//NM_001012449//NM_001292066	192808.0	mRNA	-//Complete3End	-
Napsa	Napsa	Napsa	chr7:44572444-44586846	B2-minus_B5-minus_B6-minus	B3-plus_B4-plus_B7-plus	OK	0.457148	1.14686	1.32696	2.50873	1.74192	0.00365	0.0124053	yes	napsin-A precursor	NM_008437//NM_031670	173383.0	mRNA	-//Unknown	-//putative endopeptidase; activity is inhibited by pepstatin [RGD, Feb 2006]. ##Evidence-Data-START## Transcript exon combination :: BC078790.1, FQ230345.1 [ECO:0000332] RNAseq introns :: single sample supports all introns SAMEA2689594, SAMEA2689597 [ECO:0000348] ##Evidence-Data-END##
Sirpa	Sirpa	Sirpa	chr2:129592838-129632228	B2-minus_B5-minus_B6-minus	B3-plus_B4-plus_B7-plus	OK	6.94457	17.387	1.32405	2.50368	3.93939	5e-05	0.000313715	yes	tyrosine-protein phosphatase non-receptor type substrate 1 isoform 1 precursor//tyrosine-protein phosphatase non-receptor type substrate 1 isoform 2 precursor//tyrosine-protein phosphatase non-receptor type substrate 1 isoform 3 precursor//tyrosine-protein phosphatase non-receptor type substrate 1 isoform 4 precursor//tyrosine-protein phosphatase non-receptor type substrate 1 isoform 5 precursor/…	NM_001177647//NM_001291019//NM_001291020//NM_001291021//NM_001291022//NM_007547//NM_013016	175521.0	mRNA	Complete3End//Unknown	-//plays a role in macrophage fusion [RGD, Feb 2006]. Publication Note: This RefSeq record includes a subset of the publications that are available for this gene. Please see the Gene record to access additional publications. ##Evidence-Data-START## Transcript exon combination :: U62328.1, D38468.1 [ECO:0000332] RNAseq introns :: single sample supports all introns SAMD00052296, SAMD00052297 [ECO:0…
Ptpn22	Ptpn22	Ptpn22	chr3:103859794-103912252	B2-minus_B5-minus_B6-minus	B3-plus_B4-plus_B7-plus	OK	0.279828	0.699963	1.32274	2.5014	1.98751	0.0009	0.00388007	yes	-//tyrosine-protein phosphatase non-receptor type 22	NM_001106460//NM_008979//NR_104070	179078.0	RNA//mRNA	-//Complete3End	-
Cldn5	Cldn5	Cldn5	chr16:18776846-18778262	B2-minus_B5-minus_B6-minus	B3-plus_B4-plus_B7-plus	OK	40.0013	100.053	1.32265	2.50124	3.66215	5e-05	0.000313715	yes	claudin-5	NM_013805//NM_031701	171059.0	mRNA	Unknown	This gene encodes a member of the claudin family. Claudins are integral membrane proteins and components of tight junction strands. Tight junction strands serve as a physical barrier to prevent solutes and water from passing freely through the paracellular space between epithelial or endothelial cell sheets, and also play critical roles in maintaining cell polarity and signal transductions. The p…
Mcph1	Mcph1	Mcph1	chr8:18595172-18803188	B2-minus_B5-minus_B6-minus	B3-plus_B4-plus_B7-plus	OK	1.61536	4.03775	1.3217	2.4996	3.1625	5e-05	0.000313715	yes	microcephalin	NM_173189	75099.0	mRNA	-	-
Trdmt1	Trdmt1	Trdmt1	chr2:13510160-13544664	B2-minus_B5-minus_B6-minus	B3-plus_B4-plus_B7-plus	OK	1.42117	3.55212	1.3216	2.49943	2.87197	5e-05	0.000313715	yes	tRNA (cytosine(38)-C(5))-methyltransferase	NM_001031643//NM_010067	181557.0	mRNA	-//Complete3End	-
Pnpla8	Pnpla8	Pnpla8	chr12:44269153-44313435	B2-minus_B5-minus_B6-minus	B3-plus_B4-plus_B7-plus	OK	32.9319	82.2796	1.32105	2.49848	4.33892	5e-05	0.000313715	yes	calcium-independent phospholipase A2-gamma	NM_026164	173992.0	mRNA	-	-
Ppp1r15a	Ppp1r15a	Ppp1r15a	chr7:45522916-45526268	B2-minus_B5-minus_B6-minus	B3-plus_B4-plus_B7-plus	OK	11.4892	28.6658	1.31905	2.49502	4.1093	5e-05	0.000313715	yes	protein phosphatase 1 regulatory subunit 15A	NM_008654//NM_133546	180641.0	mRNA	Complete3End	-//displays increased expression during progression of transformation and in response to DNA damaging agents [RGD, Feb 2006]. Sequence Note: This RefSeq record was created from transcript and genomic sequence data to make the sequence consistent with the reference genome assembly. The genomic coordinates used for the transcript record were based on transcript alignments. Publication Note: This Re…
3110021N24Rik	3110021N24Rik	3110021N24Rik	chr4:108639258-108781904	B2-minus_B5-minus_B6-minus	B3-plus_B4-plus_B7-plus	OK	1.16848	2.91387	1.3183	2.49373	1.24988	0.0354	0.0792636	no	-	-	-	-	-	-
1700007K13Rik	1700007K13Rik	1700007K13Rik	chr2:28462000-28466324	B2-minus_B5-minus_B6-minus	B3-plus_B4-plus_B7-plus	OK	0.43477	1.08186	1.31519	2.48835	1.34327	0.0277	0.0652024	no	UPF0691 protein C9orf116 homolog	NM_027040	182483.0	mRNA	-	-
Slc11a1	Slc11a1	Slc11a1	chr1:74375202-74386051	B2-minus_B5-minus_B6-minus	B3-plus_B4-plus_B7-plus	OK	1.31838	3.27856	1.3143	2.48681	2.59478	5e-05	0.000313715	yes	natural resistance-associated macrophage protein 1	NM_001031658//NM_013612	182670.0	mRNA	-//Unknown	-//putative metal ion transporter; mouse homolog is a macrophage protein associated with resistance or susceptibility to intracellular pathogens [RGD, Feb 2006]. Publication Note: This RefSeq record includes a subset of the publications that are available for this gene. Please see the Gene record to access additional publications. ##Evidence-Data-START## Transcript exon combination :: BC100653.1 …
Mapk6	Mapk6	Mapk6	chr9:75386781-75410016	B2-minus_B5-minus_B6-minus	B3-plus_B4-plus_B7-plus	OK	8.29624	20.5933	1.31165	2.48224	4.35882	5e-05	0.000313715	yes	mitogen-activated protein kinase 6	NM_015806//NM_027418//NM_031622	172262.0	mRNA	Complete3End//Unknown	-//kinase that is activated following insulin and Ngf treatment [RGD, Feb 2006]. ##Evidence-Data-START## Transcript exon combination :: BC109380.1 [ECO:0000332] RNAseq introns :: single sample supports all introns SAMD00052296, SAMD00052297 [ECO:0000348] ##Evidence-Data-END##
Blnk	Blnk	Blnk	chr19:40928926-40994535	B2-minus_B5-minus_B6-minus	B3-plus_B4-plus_B7-plus	OK	0.562794	1.39448	1.30905	2.47778	2.13663	0.0007	0.00313472	yes	B-cell linker protein	NM_001025767//NM_008528	179721.0	mRNA	-	-
Crb3	Crb3	Crb3	chr17:57062276-57065914	B2-minus_B5-minus_B6-minus	B3-plus_B4-plus_B7-plus	OK	0.247479	0.61215	1.30658	2.47354	1.20959	0.04175	0.0904406	no	protein crumbs homolog 3 isoform 1 precursor//protein crumbs homolog 3 isoform 2//protein crumbs homolog 3 precursor	NM_001025661//NM_001347408//NM_177638	175108.0	mRNA	-//Complete3End	-
Klhdc1	Klhdc1	Klhdc1	chr12:69241831-69283961	B2-minus_B5-minus_B6-minus	B3-plus_B4-plus_B7-plus	OK	2.12632	5.25526	1.3054	2.47153	2.96092	5e-05	0.000313715	yes	kelch domain-containing protein 1	NM_001108027//NM_178253	184055.0	mRNA	-	-
Vps35	Vps35	Vps35	chr8:85260391-85299497	B2-minus_B5-minus_B6-minus	B3-plus_B4-plus_B7-plus	OK	24.7507	60.9364	1.29983	2.46201	4.36893	5e-05	0.000313715	yes	vacuolar protein sorting 35, isoform A//vacuolar protein sorting 35, isoform B//vacuolar protein sorting-associated protein 35	NM_001105718//NM_022997//NM_137807//NM_166518	165570.0	mRNA	-//Complete3End	-//mouse homolog is a hydrophilic membrane protein having a direct role in the retrieval of cargo proteins [RGD, Feb 2006]. ##Evidence-Data-START## RNAseq introns :: single sample supports all introns SAMD00052296, SAMD00052297 [ECO:0000348] ##Evidence-Data-END##
Nfam1	Nfam1	Nfam1	chr15:82996735-83033397	B2-minus_B5-minus_B6-minus	B3-plus_B4-plus_B7-plus	OK	0.451739	1.11144	1.29887	2.46036	2.3197	0.0002	0.00106919	yes	NFAT activation molecule 1 isoform a precursor//NFAT activation molecule 1 isoform b//NFAT activation molecule 1 isoform c//NFAT activation molecule 1 isoform d	NM_001271411//NM_001271412//NM_001271413//NM_001271414//NM_028728	166172.0	mRNA	Complete3End	-
N4bp2l1	N4bp2l1	N4bp2l1	chr5:150571642-150594525	B2-minus_B5-minus_B6-minus	B3-plus_B4-plus_B7-plus	OK	14.9072	36.6328	1.29713	2.45739	4.21692	5e-05	0.000313715	yes	NEDD4-binding protein 2-like 1	NM_001035222//NM_133898	174158.0	mRNA	Complete3End	-
Msr1	Msr1	Msr1	chr8:39467447-40227787	B2-minus_B5-minus_B6-minus	B3-plus_B4-plus_B7-plus	OK	0.301007	0.73944	1.29664	2.45655	1.64358	0.00675	0.0206461	yes	macrophage scavenger receptor types I and II//macrophage scavenger receptor types I and II isoform a//macrophage scavenger receptor types I and II isoform b	NM_001113326//NM_001191939//NM_031195	171500.0	mRNA	-//Complete3End	-
Col9a3	Col9a3	Col9a3	chr2:180598221-180642691	B2-minus_B5-minus_B6-minus	B3-plus_B4-plus_B7-plus	OK	0.350145	0.859466	1.29549	2.4546	2.07123	0.00095	0.00405168	yes	collagen alpha-3(IX) chain precursor	NM_009936	166139.0	mRNA	-	-
Slc3a2	Slc3a2	Slc3a2	chr19:8706881-8723369	B2-minus_B5-minus_B6-minus	B3-plus_B4-plus_B7-plus	OK	41.5857	101.999	1.2944	2.45274	4.21798	5e-05	0.000313715	yes	4F2 cell-surface antigen heavy chain//4F2 cell-surface antigen heavy chain isoform 1//4F2 cell-surface antigen heavy chain isoform 2//4F2 cell-surface antigen heavy chain isoform a//4F2 cell-surface antigen heavy chain isoform b	NM_001161413//NM_001246748//NM_001271089//NM_008577//NM_019283	180070.0	mRNA	-//Unknown	-//Na+-independent neutral amino acid transporter; may have a role in cell growth and activation [RGD, Feb 2006].
Msi1	Msi1	Msi1	chr5:115429684-115454202	B2-minus_B5-minus_B6-minus	B3-plus_B4-plus_B7-plus	OK	0.363746	0.890809	1.29218	2.44899	1.64095	0.0084	0.0247066	yes	RNA-binding protein Musashi homolog 1	NM_008629//NM_148890	70815.0	mRNA	-//Unknown	-//RNA binding protein; displays increased expression in reactive astrocytes and in the subgranular zone (SGZ) of the hippocampal dentate gyrus after ischemia [RGD, Feb 2006]. ##Evidence-Data-START## Transcript exon combination :: AY043393.1 [ECO:0000332] RNAseq introns :: mixed/partial sample support SAMD00052296 [ECO:0000350] ##Evidence-Data-END##
Gpam	Gpam	Gpam	chr19:55069733-55099447	B2-minus_B5-minus_B6-minus	B3-plus_B4-plus_B7-plus	OK	52.501	128.573	1.29217	2.44896	4.17101	5e-05	0.000313715	yes	glycerol-3-phosphate acyltransferase 1, mitochondrial	NM_008149//NM_017274	173979.0	mRNA	-//Unknown	-//mitochondrial glycerol-phosphate acyltransferase enzyme; regulated by phosphorylation [RGD, Feb 2006]. Publication Note: This RefSeq record includes a subset of the publications that are available for this gene. Please see the Gene record to access additional publications. ##Evidence-Data-START## Transcript exon combination :: AF021348.1 [ECO:0000332] RNAseq introns :: mixed/partial sample sup…
Ifrd1	Ifrd1	Ifrd1	chr12:40203128-40223189	B2-minus_B5-minus_B6-minus	B3-plus_B4-plus_B7-plus	OK	37.2855	91.1751	1.29003	2.44532	4.20359	5e-05	0.000313715	yes	interferon-related developmental regulator 1	NM_013562//NM_019242	21561.0	mRNA	Complete3End//Unknown	-//may have a role in signal transduction; necessary for muscle differentiation [RGD, Feb 2006]. ##Evidence-Data-START## Transcript exon combination :: J04511.1, BC083560.1 [ECO:0000332] RNAseq introns :: mixed/partial sample support SAMD00052296, SAMD00052297 [ECO:0000350] ##Evidence-Data-END##
Zfp791	Zfp791	Zfp791	chr8:85109166-85123095	B2-minus_B5-minus_B6-minus	B3-plus_B4-plus_B7-plus	OK	0.518937	1.26767	1.28855	2.44282	2.18794	0.00035	0.00172665	yes	zinc finger protein 791	NM_001037745	180192.0	mRNA	-	-
Ptpn14	Ptpn14	Ptpn14	chr1:189728267-189876693	B2-minus_B5-minus_B6-minus	B3-plus_B4-plus_B7-plus	OK	5.22931	12.7635	1.28733	2.44076	4.23525	5e-05	0.000313715	yes	tyrosine-protein phosphatase non-receptor type 14	NM_001107200//NM_008976	182985.0	mRNA	-//Complete3End	-
Cpeb2	Cpeb2	Cpeb2	chr5:43151685-43289724	B2-minus_B5-minus_B6-minus	B3-plus_B4-plus_B7-plus	OK	1.66163	4.04964	1.28519	2.43715	3.56421	5e-05	0.000313715	yes	cytoplasmic polyadenylation element-binding protein 2 isoform 1//cytoplasmic polyadenylation element-binding protein 2 isoform 2	NM_001177379//NM_175937	183047.0	mRNA	Complete3End	-
Alox5ap	Alox5ap	Alox5ap	chr5:149265057-149288047	B2-minus_B5-minus_B6-minus	B3-plus_B4-plus_B7-plus	OK	3.29439	8.0126	1.28226	2.4322	2.40075	0.00025	0.00129776	yes	arachidonate 5-lipoxygenase-activating protein//arachidonate 5-lipoxygenase-activating protein isoform 1 precursor//arachidonate 5-lipoxygenase-activating protein isoform 2 precursor	NM_001308462//NM_009663//NM_017260	175565.0	mRNA	Complete3End//Unknown	-//involved in leukotriene synthesis; plays a role in immediate hypersensitivity response [RGD, Feb 2006]. Publication Note: This RefSeq record includes a subset of the publications that are available for this gene. Please see the Gene record to access additional publications. ##Evidence-Data-START## Transcript exon combination :: BC086593.1, X52196.1 [ECO:0000332] RNAseq introns :: single sample…
Bbs5	Bbs5	Bbs5	chr2:69647254-69667569	B2-minus_B5-minus_B6-minus	B3-plus_B4-plus_B7-plus	OK	2.06762	5.01764	1.27904	2.42677	2.65162	5e-05	0.000313715	yes	Bardet-Biedl syndrome 5 protein//Bardet-Biedl syndrome 5 protein homolog	NM_001108583//NM_028284	179901.0	mRNA	-	-
Ptprd	Ptprd	Ptprd	chr4:75941236-78211895	B2-minus_B5-minus_B6-minus	B3-plus_B4-plus_B7-plus	OK	4.15172	10.0686	1.27808	2.42516	4.22686	5e-05	0.000313715	yes	receptor-type tyrosine-protein phosphatase delta precursor	NM_011211	166029.0	mRNA	Complete3End	-
Fabp5	Fabp5	Fabp5	chr3:10012584-10016610	B2-minus_B5-minus_B6-minus	B3-plus_B4-plus_B7-plus	OK	107.382	259.56	1.27332	2.41716	4.18385	5e-05	0.000313715	yes	fatty acid-binding protein, epidermal//fatty acid-binding protein, epidermal isoform 1//fatty acid-binding protein, epidermal isoform 2//uncharacterized protein LOC16592 isoform 3	NM_001173092//NM_001272097//NM_001272098//NM_010634//NM_145878	171053.0	mRNA	-//FullLength//Unknown	-//The protein encoded by this gene is part of the fatty acid binding protein family (FABP). FABPs are a family of small, highly conserved, cytoplasmic proteins that bind long-chain fatty acids and other hydrophobic ligands and participate in fatty acid uptake, transport, and metabolism. In humans this gene has been associated with psoriasis and type 2 diabetes. In mouse deficiency of this gene i…
Ncoa4	Ncoa4	Ncoa4	chr14:32159886-32179855	B2-minus_B5-minus_B6-minus	B3-plus_B4-plus_B7-plus	OK	36.1159	87.2761	1.27295	2.41656	4.15246	5e-05	0.000313715	yes	nuclear receptor coactivator 4//nuclear receptor coactivator 4 isoform a//nuclear receptor coactivator 4 isoform b	NM_001033988//NM_001034007//NM_001034008//NM_001284319//NM_019744	176694.0	mRNA	-//Complete3End	-
Pdk1	Pdk1	Pdk1	chr2:71873223-71903858	B2-minus_B5-minus_B6-minus	B3-plus_B4-plus_B7-plus	OK	29.7748	71.9464	1.27283	2.41635	4.10345	5e-05	0.000313715	yes	3-phosphoinositide-dependent protein kinase-1//Phosphoinositide-dependent kinase 1, isoform A//Phosphoinositide-dependent kinase 1, isoform B//Phosphoinositide-dependent kinase 1, isoform C//Phosphoinositide-dependent kinase 1, isoform D//Phosphoinositide-dependent kinase 1, isoform E//Phosphoinositide-dependent kinase 1, isoform F//Phosphoinositide-dependent kinase 1, isoform G//Phosphoinositide…	NM_001247590//NM_001274254//NM_053826//NM_080382//NM_167789//NM_167790//NM_167791//NM_167792//NM_167793//NM_167794//NM_167795//NM_172665	125175.0	mRNA	-//Complete3End//Unknown	-//catalyzes the phosphorylation and inactivation of the pyruvate dehydrogenase complex [RGD, Feb 2006]. ##Evidence-Data-START## Transcript exon combination :: BC089783.1, L22294.1 [ECO:0000332] RNAseq introns :: single sample supports all introns SAMD00052296, SAMD00052297 [ECO:0000348] ##Evidence-Data-END## ##RefSeq-Attributes-START## gene product(s) localized to mito. :: inferred from homology…
Ly86	Ly86	Ly86	chr13:37345344-37419036	B2-minus_B5-minus_B6-minus	B3-plus_B4-plus_B7-plus	OK	1.38609	3.34632	1.27155	2.41422	2.12526	0.00045	0.00214028	yes	lymphocyte antigen 86//lymphocyte antigen 86 precursor	NM_001106128//NM_010745	180351.0	mRNA	-	-
Heatr5b	Heatr5b	Heatr5b	chr17:78752905-78835381	B2-minus_B5-minus_B6-minus	B3-plus_B4-plus_B7-plus	OK	5.04705	12.1826	1.27131	2.41381	4.16649	5e-05	0.000313715	yes	HEAT repeat-containing protein 5B	NM_001081179//NM_001191064	174074.0	mRNA	-	-
Hist1h1c	Hist1h1c	Hist1h1c	chr13:23738806-23739531	B2-minus_B5-minus_B6-minus	B3-plus_B4-plus_B7-plus	OK	28.4862	68.7431	1.27095	2.41321	3.68742	5e-05	0.000313715	yes	histone H1.2	NM_015786	181767.0	mRNA	Complete3End	Histones are basic nuclear proteins responsible for nucleosome structure of the chromosomal fiber in eukaryotes. Two molecules of each of the four core histones (H2A, H2B, H3, and H4) form an octamer, around which approximately 146 bp of DNA is wrapped in repeating units, called nucleosomes. The linker histone, H1, interacts with linker DNA between nucleosomes and functions in the compaction of c…
Lrrc16a	Lrrc16a	Lrrc16a	chr13:24012483-24280790	B2-minus_B5-minus_B6-minus	B3-plus_B4-plus_B7-plus	OK	0.711428	1.71659	1.27076	2.41288	2.76759	5e-05	0.000313715	yes	-	-	-	-	-	-
Ms4a6d	Ms4a6d	Ms4a6d	chr19:11586605-11604804	B2-minus_B5-minus_B6-minus	B3-plus_B4-plus_B7-plus	OK	0.818932	1.97411	1.26939	2.41059	1.99757	0.0017	0.0066118	yes	membrane-spanning 4-domains subfamily A member 6D	NM_026835	173844.0	mRNA	Complete3End	-
Eif3c	Eif3c	Eif3c	chr7:126546910-126566366	B2-minus_B5-minus_B6-minus	B3-plus_B4-plus_B7-plus	OK	40.5519	97.6353	1.26763	2.40766	4.17427	5e-05	0.000313715	yes	eukaryotic translation initiation factor 3 subunit C	NM_001100662//NM_001184907//NM_146200	22579.0	mRNA	-	-
Cd48	Cd48	Cd48	chr1:171682054-171705257	B2-minus_B5-minus_B6-minus	B3-plus_B4-plus_B7-plus	OK	0.911418	2.19396	1.26735	2.40719	2.04582	0.0007	0.00313472	yes	CD48 antigen precursor	NM_007649//NM_139103	163309.0	mRNA	-//Unknown	-//plays a role in mast cell activation and response to Mycobacterium tuberculosis [RGD, Feb 2006]. ##Evidence-Data-START## Transcript exon combination :: X13016.1, BC060542.1 [ECO:0000332] RNAseq introns :: single sample supports all introns SAMD00052296, SAMD00052297 [ECO:0000348] ##Evidence-Data-END##
A630001G21Rik	A630001G21Rik	A630001G21Rik	chr1:85717082-85736606	B2-minus_B5-minus_B6-minus	B3-plus_B4-plus_B7-plus	OK	0.41885	1.00642	1.26473	2.40282	1.91685	0.00225	0.00833299	yes	uncharacterized protein LOC319997	NM_177055	178839.0	mRNA	-	-
Birc5	Birc5	Birc5	chr11:117849236-117855743	B2-minus_B5-minus_B6-minus	B3-plus_B4-plus_B7-plus	OK	0.833894	2.00322	1.26438	2.40225	1.74226	0.00545	0.0172894	yes	baculoviral IAP repeat-containing protein 5//baculoviral IAP repeat-containing protein 5 isoform 1//baculoviral IAP repeat-containing protein 5 isoform 3	NM_001012273//NM_001199717//NM_009689//NM_022274	21708.0	mRNA	-//Complete3End//Unknown	-//This gene is a member of the inhibitor of apoptosis (IAP) gene family, which encode negative regulatory proteins that prevent apoptotic cell death. IAP family members usually contain multiple baculovirus IAP repeat (BIR) domains, but this gene encodes proteins with only a single BIR domain. The encoded proteins also lack a C-terminus RING finger domain. In humans, gene expression is high durin…
Soat1	Soat1	Soat1	chr1:156428107-156474328	B2-minus_B5-minus_B6-minus	B3-plus_B4-plus_B7-plus	OK	0.650338	1.56158	1.26374	2.40118	2.56667	5e-05	0.000313715	yes	sterol O-acyltransferase 1	NM_001246750//NM_009230//NM_031118	181168.0	mRNA	-//Unknown	-//catalyzes the conversion of free cholesterol and fatty acyl-CoA to cholesteryl esters; plays a role in cholesterol metabolism [RGD, Feb 2006]. ##Evidence-Data-START## Transcript exon combination :: D86373.1 [ECO:0000332] RNAseq introns :: single sample supports all introns SAMN01906352 [ECO:0000348] ##Evidence-Data-END## ##RefSeq-Attributes-START## gene product(s) localized to mito. :: inferre…
Clec4n	Clec4n	Clec4n	chr6:123229842-123247024	B2-minus_B5-minus_B6-minus	B3-plus_B4-plus_B7-plus	OK	0.351889	0.844389	1.26279	2.39959	1.54621	0.00675	0.0206461	yes	C-type lectin domain family 6 member A isoform 1//C-type lectin domain family 6 member A isoform 2//C-type lectin domain family 6 member A isoform 3	NM_001190320//NM_001190321//NM_020001	174775.0	mRNA	Complete3End	-
Zmat3	Zmat3	Zmat3	chr3:32334793-32367438	B2-minus_B5-minus_B6-minus	B3-plus_B4-plus_B7-plus	OK	1.75866	4.21597	1.26139	2.39726	3.61913	5e-05	0.000313715	yes	zinc finger matrin-type protein 3	NM_009517//NM_022548	185147.0	mRNA	Complete3End//Unknown	-//nuclear zinc finger protein; may play a role in facilitating the apoptotic activities of p53 [RGD, Feb 2006]. ##Evidence-Data-START## Transcript exon combination :: Y13148.1 [ECO:0000332] ##Evidence-Data-END##
Cachd1	Cachd1	Cachd1	chr4:100776678-101003748	B2-minus_B5-minus_B6-minus	B3-plus_B4-plus_B7-plus	OK	0.58895	1.41163	1.26114	2.39686	2.58011	5e-05	0.000313715	yes	VWFA and cache domain-containing protein 1//VWFA and cache domain-containing protein 1 precursor	NM_001191758//NM_198037	179365.0	mRNA	-	-
Kbtbd13	Kbtbd13	Kbtbd13	chr9:65388683-65391652	B2-minus_B5-minus_B6-minus	B3-plus_B4-plus_B7-plus	OK	1.21025	2.89576	1.25864	2.3927	2.54954	5e-05	0.000313715	yes	kelch repeat and BTB domain-containing protein 13	NM_028974	196277.0	mRNA	-	-
Cd44	Cd44	Cd44	chr2:102811141-102901665	B2-minus_B5-minus_B6-minus	B3-plus_B4-plus_B7-plus	OK	1.1845	2.82686	1.25492	2.38654	2.96451	5e-05	0.000313715	yes	CD44 antigen isoform 1 precursor//CD44 antigen isoform 2 precursor//CD44 antigen isoform a precursor//CD44 antigen isoform b precursor//CD44 antigen isoform c precursor//CD44 antigen isoform d precursor//CD44 antigen isoform e precursor//CD44 antigen isoform f precursor//CD44 antigen precursor	NM_001039150//NM_001039151//NM_001177785//NM_001177786//NM_001177787//NM_001281873//NM_001281874//NM_009851//NM_012924	172030.0	mRNA	-//Unknown	-//adhesion molecule involved in migration, cell fusion and resportion in osteoclasts that also plays a role in cellular metastasis [RGD, Feb 2006]. Publication Note: This RefSeq record includes a subset of the publications that are available for this gene. Please see the Gene record to access additional publications. ##Evidence-Data-START## Transcript exon combination :: U96138.1 [ECO:0000332] R…
Cdca7l	Cdca7l	Cdca7l	chr12:117843860-118199043	B2-minus_B5-minus_B6-minus	B3-plus_B4-plus_B7-plus	OK	0.311186	0.742476	1.25457	2.38596	1.68851	0.0065	0.0199679	yes	cell division cycle-associated 7-like protein	NM_001034953//NM_146040	172344.0	mRNA	-	-
2310034G01Rik	2310034G01Rik	2310034G01Rik	chr19:46348200-46348988	B2-minus_B5-minus_B6-minus	B3-plus_B4-plus_B7-plus	OK	0.281858	0.672045	1.25359	2.38434	0.942472	0.133	0.22976	no	-	NR_040418	407510.0	RNA	-	-
Ttll13	Ttll13	Ttll13	chr7:80246375-80260821	B2-minus_B5-minus_B6-minus	B3-plus_B4-plus_B7-plus	OK	0.281912	0.671792	1.25277	2.38298	1.96941	0.00145	0.00580091	yes	tubulin polyglutamylase TTLL13//tubulin tyrosine ligase-like family, member 13	NM_001134962//NM_177765	169629.0	mRNA	-	-
P2ry6	P2ry6	P2ry6	chr7:100937633-100964366	B2-minus_B5-minus_B6-minus	B3-plus_B4-plus_B7-plus	OK	1.20066	2.8599	1.25214	2.38194	2.25581	0.0002	0.00106919	yes	P2Y purinoceptor 6	NM_057124//NM_183168	175945.0	mRNA	-//Unknown	-//purinergic nucleotide receptor that displays increased activation by UTP compared to ADP; activation induces phospholipase C activation and calcium mobilization [RGD, Feb 2006]. Publication Note: This RefSeq record includes a subset of the publications that are available for this gene. Please see the Gene record to access additional publications. ##Evidence-Data-START## Transcript exon combina…
C4b	C4b	C4b	chr17:34728380-34743897	B2-minus_B5-minus_B6-minus	B3-plus_B4-plus_B7-plus	OK	4.76717	11.3419	1.25046	2.37917	3.78862	5e-05	0.000313715	yes	complement C4-B precursor//complement component 4, gene 2 precursor	NM_001002805//NM_009780	160369.0	mRNA	-//Complete3End	-
Ddit3	Ddit3	Ddit3	chr10:127290792-127311786	B2-minus_B5-minus_B6-minus	B3-plus_B4-plus_B7-plus	OK	46.0937	109.405	1.24704	2.37353	2.51164	0.0001	0.000586353	yes	DNA damage-inducible transcript 3 protein	NM_001109986//NM_001290183//NM_007837//NM_024134	73875.0	mRNA	-//Complete3End//Unknown	-//plays a role in the ER stress response [RGD, Feb 2006].
Gm15055	Gm15055	Gm15055	chr6:52102948-52113684	B2-minus_B5-minus_B6-minus	B3-plus_B4-plus_B7-plus	OK	0.906656	2.14982	1.24559	2.37115	1.44217	0.01775	0.045312	yes	-	-	-	-	-	-
S100a4	S100a4	S100a4	chr3:90603769-90606045	B2-minus_B5-minus_B6-minus	B3-plus_B4-plus_B7-plus	OK	8.26467	19.5783	1.24423	2.36891	2.63196	5e-05	0.000313715	yes	protein S100-A4	NM_011311//NM_012618	178525.0	mRNA	Complete3End//Unknown	-//may play a role in regulation of cell growth and differentiation [RGD, Feb 2006]. Publication Note: This RefSeq record includes a subset of the publications that are available for this gene. Please see the Gene record to access additional publications. ##Evidence-Data-START## Transcript exon combination :: J03628.1, FQ215053.1 [ECO:0000332] RNAseq introns :: single sample supports all introns …
Esrrg	Esrrg	Esrrg	chr1:187609005-188214884	B2-minus_B5-minus_B6-minus	B3-plus_B4-plus_B7-plus	OK	4.14204	9.80614	1.24334	2.36747	3.87095	5e-05	0.000313715	yes	estrogen-related receptor gamma//estrogen-related receptor gamma isoform 2//estrogen-related receptor gamma isoform1	NM_001243792//NM_011935//NM_203336	170320.0	mRNA	-//Complete3End	-
Clic3	Clic3	Clic3	chr2:25456842-25458772	B2-minus_B5-minus_B6-minus	B3-plus_B4-plus_B7-plus	OK	0.789119	1.86612	1.24173	2.36481	1.58305	0.00985	0.0281764	yes	chloride intracellular channel protein 3	NM_001013080//NM_027085	179870.0	mRNA	-//Complete3End	-
AB124611	AB124611	AB124611	chr9:21526176-21545331	B2-minus_B5-minus_B6-minus	B3-plus_B4-plus_B7-plus	OK	0.707911	1.67143	1.23944	2.36107	1.77105	0.00335	0.0115493	yes	protein HIDE1 isoform 1 precursor//protein HIDE1 isoform 2 precursor	NM_001198794//NM_206536	414457.0	mRNA	-	-
Tnpo1	Tnpo1	Tnpo1	chr13:98842080-98926384	B2-minus_B5-minus_B6-minus	B3-plus_B4-plus_B7-plus	OK	5.36174	12.6562	1.23907	2.36047	4.05113	5e-05	0.000313715	yes	transportin-1//transportin-1 isoform 1//transportin-1 isoform 2	NM_001048267//NM_001100692//NM_178716	176706.0	mRNA	-//Complete3End	-
A830018L16Rik	A830018L16Rik	A830018L16Rik	chr1:11414104-11975902	B2-minus_B5-minus_B6-minus	B3-plus_B4-plus_B7-plus	OK	2.51934	5.94647	1.23899	2.36033	3.17717	5e-05	0.000313715	yes	uncharacterized protein C8orf34 homolog isoform 1//uncharacterized protein C8orf34 homolog isoform 2//uncharacterized protein C8orf34 homolog isoform 3//uncharacterized protein C8orf34 homolog isoform 4//uncharacterized protein C8orf34 homolog isoform 5	NM_001160369//NM_001160370//NM_001160371//NM_001310451//NM_177173	184945.0	mRNA	Complete3End	-
Camkk2	Camkk2	Camkk2	chr5:122731169-122779410	B2-minus_B5-minus_B6-minus	B3-plus_B4-plus_B7-plus	OK	5.80268	13.6736	1.2366	2.35643	3.92975	5e-05	0.000313715	yes	calcium/calmodulin-dependent protein kinase kinase 2//calcium/calmodulin-dependent protein kinase kinase 2 isoform 1//calcium/calmodulin-dependent protein kinase kinase 2 isoform 2	NM_001199676//NM_031338//NM_145358	174811.0	mRNA	-//Unknown	-//calmodulin-dependent kinase kinase; involved in activating Cam-dependent kinase IV [RGD, Feb 2006]. Publication Note: This RefSeq record includes a subset of the publications that are available for this gene. Please see the Gene record to access additional publications. ##Evidence-Data-START## Transcript exon combination :: AB018081.1 [ECO:0000332] RNAseq introns :: single sample supports all …
D630033O11Rik	D630033O11Rik	D630033O11Rik	chr9:43259878-43280075	B2-minus_B5-minus_B6-minus	B3-plus_B4-plus_B7-plus	OK	0.27373	0.644858	1.23623	2.35582	0.87536	0.25395	0.378145	no	uncharacterized protein LOC235302	NM_001243261	414690.0	mRNA	-	-
Islr2	Islr2	Islr2	chr9:58196296-58208808	B2-minus_B5-minus_B6-minus	B3-plus_B4-plus_B7-plus	OK	0.439514	1.03525	1.236	2.35544	1.9875	0.0003	0.0015219	yes	immunoglobulin superfamily containing leucine-rich repeat protein 2 isoform a//immunoglobulin superfamily containing leucine-rich repeat protein 2 isoform b precursor	NM_001161535//NM_001161536//NM_001161537//NM_001161538//NM_001161539//NM_001161540//NM_001161541//NM_177193	179675.0	mRNA	Complete3End	-
Pygl	Pygl	Pygl	chr12:70190814-70227683	B2-minus_B5-minus_B6-minus	B3-plus_B4-plus_B7-plus	OK	247.031	580.946	1.23371	2.35171	3.2784	5e-05	0.000313715	yes	glycogen phosphorylase, liver form	NM_022268//NM_133198	173254.0	mRNA	Complete3End//Unknown	-//catalyzes the rate-limiting step of glycogen catabolism [RGD, Feb 2006]. Publication Note: This RefSeq record includes a subset of the publications that are available for this gene. Please see the Gene record to access additional publications. ##Evidence-Data-START## Transcript exon combination :: X63515.1, BC070901.1 [ECO:0000332] RNAseq introns :: mixed/partial sample support SAMD00052296, S…
Abcg1	Abcg1	Abcg1	chr17:31057693-31117981	B2-minus_B5-minus_B6-minus	B3-plus_B4-plus_B7-plus	OK	1.82092	4.27944	1.23275	2.35015	3.42629	5e-05	0.000313715	yes	ATP-binding cassette sub-family G member 1	NM_009593//NM_053502	166000.0	mRNA	Complete3End//Unknown	ATP-binding cassette (ABC) half-transporter that facilitates the efflux of excess cholesterol from macrophages and may play an important role in cholesterol homeostasis [RGD, Feb 2006]. Publication Note: This RefSeq record includes a subset of the publications that are available for this gene. Please see the Gene record to access additional publications. ##Evidence-Data-START## Transcript exon co…
Lactb2	Lactb2	Lactb2	chr1:13625899-13660509	B2-minus_B5-minus_B6-minus	B3-plus_B4-plus_B7-plus	OK	21.0876	49.4364	1.22918	2.34434	4.07074	5e-05	0.000313715	yes	endoribonuclease LACTB2	NM_001024247//NM_145381	171638.0	mRNA	-	-
Efr3a	Efr3a	Efr3a	chr15:65787040-65873812	B2-minus_B5-minus_B6-minus	B3-plus_B4-plus_B7-plus	OK	7.46487	17.4908	1.22841	2.34308	4.10604	5e-05	0.000313715	yes	protein EFR3 homolog A	NM_001130564//NM_133766	172415.0	mRNA	-	-
Lhx8	Lhx8	Lhx8	chr3:154306293-154330560	B2-minus_B5-minus_B6-minus	B3-plus_B4-plus_B7-plus	OK	1.34731	3.15394	1.22707	2.34092	2.34267	0.0003	0.0015219	yes	LIM/homeobox protein Lhx8	NM_001012219//NM_010713	74331.0	mRNA	Complete3End//Unknown	-//may play a role in development of the cholinergic system [RGD, Feb 2006]. ##Evidence-Data-START## Transcript exon combination :: BC090011.1 [ECO:0000332] RNAseq introns :: single sample supports all introns SAMN02642703, SAMN02642731 [ECO:0000348] ##Evidence-Data-END##
Rassf2	Rassf2	Rassf2	chr2:131992849-132029988	B2-minus_B5-minus_B6-minus	B3-plus_B4-plus_B7-plus	OK	2.60862	6.10486	1.22667	2.34026	3.55435	5e-05	0.000313715	yes	ras association domain-containing protein 2	NM_001037096//NM_175445	179380.0	mRNA	-//Complete3End	-
Afap1	Afap1	Afap1	chr5:35893318-36003922	B2-minus_B5-minus_B6-minus	B3-plus_B4-plus_B7-plus	OK	7.78355	18.2052	1.22585	2.33893	4.05086	5e-05	0.000313715	yes	actin filament-associated protein 1	NM_027373//NM_080900	178435.0	mRNA	-	-
Cxadr	Cxadr	Cxadr	chr16:78301670-78359785	B2-minus_B5-minus_B6-minus	B3-plus_B4-plus_B7-plus	OK	10.7941	25.234	1.22513	2.33776	4.04538	5e-05	0.000313715	yes	coxsackievirus and adenovirus receptor homolog isoform a precursor//coxsackievirus and adenovirus receptor homolog isoform b precursor//coxsackievirus and adenovirus receptor homolog isoform c precursor//coxsackievirus and adenovirus receptor homolog precursor	NM_001025192//NM_001276263//NM_009988//NM_053570	171748.0	mRNA	Complete3End//Unknown	This gene encodes a protein that is part of the Cortical Thymocyte marker in Xenopus (CTX) subfamily within the immunoglobulin superfamily. Members of this subfamily, predominantly expressed on the surface of endothelial and epithelial cells, help establish cell polarity and provide a barrier function, regulating migration of immune cells. This protein, first identified as the receptor for adenov…
Lat2	Lat2	Lat2	chr5:134600102-134615025	B2-minus_B5-minus_B6-minus	B3-plus_B4-plus_B7-plus	OK	1.16444	2.7199	1.22392	2.3358	2.28208	0.00035	0.00172665	yes	linker for activation of T-cells family member 2 isoform a precursor//linker for activation of T-cells family member 2 isoform b precursor//linker for activation of T-cells family member 2 precursor	NM_020044//NM_022964//NM_173840	165199.0	mRNA	Complete3End//Unknown	-//human homolog maps to the microdeletion region in Williams syndrome and may act as an adaptor for non T-cell immune response [RGD, Feb 2006]. ##Evidence-Data-START## Transcript exon combination :: AY170849.1 [ECO:0000332] RNAseq introns :: single sample supports all introns SAMD00052296, SAMEA2689594 [ECO:0000348] ##Evidence-Data-END##
Xrcc5	Xrcc5	Xrcc5	chr1:72307420-72394953	B2-minus_B5-minus_B6-minus	B3-plus_B4-plus_B7-plus	OK	1.33297	3.11163	1.22303	2.33436	2.69875	5e-05	0.000313715	yes	X-ray repair cross-complementing protein 5//X-ray repair cross-complementing protein 5 precursor	NM_001246740//NM_001281393//NM_009533//NM_177419	162598.0	mRNA	-//Complete3End	-
Ascc3	Ascc3	Ascc3	chr10:50592668-50851202	B2-minus_B5-minus_B6-minus	B3-plus_B4-plus_B7-plus	OK	1.35321	3.1558	1.22162	2.33208	3.5286	5e-05	0.000313715	yes	activating signal cointegrator 1 complex subunit 3	NM_001277057//NM_198007	174905.0	mRNA	-//Complete3End	-
Ccser1	Ccser1	Ccser1	chr6:61175603-62382863	B2-minus_B5-minus_B6-minus	B3-plus_B4-plus_B7-plus	OK	0.311756	0.72691	1.22136	2.33166	2.20425	0.00025	0.00129776	yes	serine-rich coiled-coil domain-containing protein 1	NM_001134622//NM_001164316//NM_183310	405584.0	mRNA	-	-
Katnal1	Katnal1	Katnal1	chr5:148871583-148928647	B2-minus_B5-minus_B6-minus	B3-plus_B4-plus_B7-plus	OK	2.49181	5.80178	1.2193	2.32834	3.73507	5e-05	0.000313715	yes	katanin p60 ATPase-containing subunit A-like 1	NM_001006956//NM_153572	176522.0	mRNA	-//Complete3End	-
Tbc1d20	Tbc1d20	Tbc1d20	chr2:152293871-152312590	B2-minus_B5-minus_B6-minus	B3-plus_B4-plus_B7-plus	OK	65.4682	152.372	1.21873	2.32742	4.03197	5e-05	0.000313715	yes	TBC1 domain family member 20	NM_001004281//NM_024196	171165.0	mRNA	-	-
Ugp2	Ugp2	Ugp2	chr11:21239031-21371267	B2-minus_B5-minus_B6-minus	B3-plus_B4-plus_B7-plus	OK	45.7445	106.01	1.21253	2.31744	3.42732	5e-05	0.000313715	yes	UTP--glucose-1-phosphate uridylyltransferase//UTP--glucose-1-phosphate uridylyltransferase isoform 1//UTP--glucose-1-phosphate uridylyltransferase isoform 2	NM_001024743//NM_001246758//NM_001290634//NM_139297	22602.0	mRNA	-//Complete3End	-
Smurf1	Smurf1	Smurf1	chr5:144876494-144965830	B2-minus_B5-minus_B6-minus	B3-plus_B4-plus_B7-plus	OK	9.82816	22.7717	1.21225	2.31699	4.03417	5e-05	0.000313715	yes	E3 ubiquitin-protein ligase SMURF1//E3 ubiquitin-protein ligase SMURF1 isoform 1//E3 ubiquitin-protein ligase SMURF1 isoform 2	NM_001038627//NM_001109598//NM_029438	58850.0	mRNA	-//Complete3End	-
Fcer1g	Fcer1g	Fcer1g	chr1:171229571-171234349	B2-minus_B5-minus_B6-minus	B3-plus_B4-plus_B7-plus	OK	7.72913	17.9058	1.21205	2.31666	2.53681	5e-05	0.000313715	yes	high affinity immunoglobulin epsilon receptor subunit gamma precursor	NM_001131001//NM_010185	176932.0	mRNA	-//Unknown	-//subunit of high-affinity receptor for immunoglobulin E; mediates the release of mediators responsible for allergic symptoms [RGD, Feb 2006]. ##Evidence-Data-START## Transcript exon combination :: BC160864.1, DV727874.1 [ECO:0000332] RNAseq introns :: mixed/partial sample support SAMD00052296, SAMD00052297 [ECO:0000350] ##Evidence-Data-END##
Runx1	Runx1	Runx1	chr16:92601465-92826074	B2-minus_B5-minus_B6-minus	B3-plus_B4-plus_B7-plus	OK	0.27079	0.627029	1.21136	2.31555	2.07574	0.00065	0.0029377	yes	runt-related transcription factor 1//runt-related transcription factor 1 isoform 1//runt-related transcription factor 1 isoform 2//runt-related transcription factor 1 isoform 3//runt-related transcription factor 1 isoform 4	NM_001111021//NM_001111022//NM_001111023//NM_009821//NM_017325	166125.0	mRNA	Complete3End//Unknown	-//putative transcription factor that may be involved in skeletal muscle gene regulation; human homolog is associated with a form of acute myeloid leukemia [RGD, Feb 2006]. Sequence Note: The RefSeq transcript and protein were derived from genomic sequence to make the sequence consistent with the reference genome assembly. The genomic coordinates used for the transcript record were based on align…
Marc1	Marc1	Marc1	chr1:184786766-184811300	B2-minus_B5-minus_B6-minus	B3-plus_B4-plus_B7-plus	OK	2.39361	5.54184	1.21118	2.31526	2.75944	5e-05	0.000313715	yes	mitochondrial amidoxime-reducing component 1	NM_001100811//NM_001290273	281284.0	mRNA	-//Complete3End	-
Atp6v1a	Atp6v1a	Atp6v1a	chr16:44085403-44139019	B2-minus_B5-minus_B6-minus	B3-plus_B4-plus_B7-plus	OK	19.8669	45.9835	1.21075	2.31458	4.05632	5e-05	0.000313715	yes	V-type proton ATPase catalytic subunit A	NM_001108318//NM_007508	177245.0	mRNA	-	-
Ppfibp2	Ppfibp2	Ppfibp2	chr7:107595050-107758032	B2-minus_B5-minus_B6-minus	B3-plus_B4-plus_B7-plus	OK	2.63224	6.08954	1.21004	2.31344	3.36929	5e-05	0.000313715	yes	liprin-beta-2//liprin-beta-2 isoform 1//liprin-beta-2 isoform 2	NM_001100582//NM_001163557//NM_008905	171593.0	mRNA	-//Complete3End	-
Hvcn1	Hvcn1	Hvcn1	chr5:122209728-122264460	B2-minus_B5-minus_B6-minus	B3-plus_B4-plus_B7-plus	OK	0.799552	1.84938	1.20978	2.31302	1.2701	0.039	0.0856061	no	voltage-gated hydrogen channel 1	NM_001042489//NM_028752	174487.0	mRNA	Complete3End	-
C77080	C77080	C77080	chr4:129189794-129261404	B2-minus_B5-minus_B6-minus	B3-plus_B4-plus_B7-plus	OK	3.71306	8.57903	1.20821	2.3105	2.29999	0.00015	0.000831967	yes	uncharacterized protein KIAA1522 isoform a//uncharacterized protein KIAA1522 isoform b//uncharacterized protein KIAA1522 isoform c//uncharacterized protein KIAA1522 isoform d	NM_001033189//NM_001285865//NM_001285866//NM_001285867	176612.0	mRNA	Complete3End	-
Lin9	Lin9	Lin9	chr1:180641333-180690687	B2-minus_B5-minus_B6-minus	B3-plus_B4-plus_B7-plus	OK	1.33665	3.08721	1.20768	2.30966	2.72104	5e-05	0.000313715	yes	-//protein lin-9 homolog	NM_001103182//NR_120498	415227.0	RNA//mRNA	Complete3End	-
Acaa1b	Acaa1b	Acaa1b	chr9:119148042-119157093	B2-minus_B5-minus_B6-minus	B3-plus_B4-plus_B7-plus	OK	38.0552	87.8938	1.20767	2.30964	3.91567	5e-05	0.000313715	yes	3-ketoacyl-CoA thiolase B, peroxisomal precursor	NM_001040019//NM_146230	174193.0	mRNA	-	-
Dzip3	Dzip3	Dzip3	chr16:48924227-48994112	B2-minus_B5-minus_B6-minus	B3-plus_B4-plus_B7-plus	OK	0.523605	1.20933	1.20766	2.30962	2.54312	5e-05	0.000313715	yes	E3 ubiquitin-protein ligase DZIP3 isoform 1//E3 ubiquitin-protein ligase DZIP3 isoform 2	NM_001110017//NM_027341	178824.0	mRNA	-	-
Clcf1	Clcf1	Clcf1	chr19:4214391-4222615	B2-minus_B5-minus_B6-minus	B3-plus_B4-plus_B7-plus	OK	1.94718	4.49386	1.20657	2.30788	1.92575	0.0015	0.00595412	yes	cardiotrophin-like cytokine factor 1//cardiotrophin-like cytokine factor 1 isoform 1 precursor//cardiotrophin-like cytokine factor 1 isoform 2 precursor	NM_001310038//NM_001310039//NM_019952//NM_207615	182328.0	mRNA	-//Complete3End	-
Dpy19l4	Dpy19l4	Dpy19l4	chr4:11265078-11322131	B2-minus_B5-minus_B6-minus	B3-plus_B4-plus_B7-plus	OK	2.11327	4.87361	1.20551	2.30619	2.96191	5e-05	0.000313715	yes	probable C-mannosyltransferase DPY19L4	NM_001081201//NM_001305280	185828.0	mRNA	-//Complete3End	-
Ptk2b	Ptk2b	Ptk2b	chr14:66153256-66281052	B2-minus_B5-minus_B6-minus	B3-plus_B4-plus_B7-plus	OK	5.75904	13.275	1.20481	2.30507	3.8774	5e-05	0.000313715	yes	protein-tyrosine kinase 2-beta//protein-tyrosine kinase 2-beta isoform 1//protein-tyrosine kinase 2-beta isoform 2//protein-tyrosine kinase 2-beta isoform 3	NM_001162365//NM_001162366//NM_017318//NM_172498	182708.0	mRNA	Complete3End//Unknown	-//may phosphorylate focal adhesion kinase FAK; may play a role in actin cytoskeleton reorganization; may mediate thrombin induced astrocyte proliferation [RGD, Feb 2006]. Publication Note: This RefSeq record includes a subset of the publications that are available for this gene. Please see the Gene record to access additional publications. ##Evidence-Data-START## Transcript exon combination :: B…
Pcp2	Pcp2	Pcp2	chr8:3621550-3625545	B2-minus_B5-minus_B6-minus	B3-plus_B4-plus_B7-plus	OK	0.308953	0.71198	1.20445	2.30449	0.278296	0.4282	0.558377	no	Purkinje cell protein 2 homolog//Purkinje cell protein 2 isoform 1//Purkinje cell protein 2 isoform 2//Purkinje cell protein 2 isoform 3	NM_001107116//NM_001129803//NM_001129804//NM_008790	187177.0	mRNA	-	-
Rslcan18	Rslcan18	Rslcan18	chr13:67069397-67114028	B2-minus_B5-minus_B6-minus	B3-plus_B4-plus_B7-plus	OK	0.38287	0.882196	1.20424	2.30417	1.3962	0.02335	0.0567486	no	regulator of sex-limitation candidate 18	NM_001256052	414363.0	mRNA	-	-
Cystm1	Cystm1	Cystm1	chr18:36348623-36393370	B2-minus_B5-minus_B6-minus	B3-plus_B4-plus_B7-plus	OK	7.78766	17.9417	1.20405	2.30386	2.47788	5e-05	0.000313715	yes	cysteine-rich and transmembrane domain-containing protein 1	NM_001081365	415144.0	mRNA	-	-
Rnf185	Rnf185	Rnf185	chr11:3202352-3479831	B2-minus_B5-minus_B6-minus	B3-plus_B4-plus_B7-plus	OK	10.598	24.409	1.20362	2.30317	1.82968	0.00255	0.00923431	yes	-//E3 ubiquitin-protein ligase RNF185//E3 ubiquitin-protein ligase RNF185 isoform 1//E3 ubiquitin-protein ligase RNF185 isoform 2//E3 ubiquitin-protein ligase RNF185 isoform 3	NM_001024271//NM_001290472//NM_001290473//NM_145355//NR_110959	173382.0	RNA//mRNA	-//Complete3End	-
Idh1	Idh1	Idh1	chr1:65158615-65186479	B2-minus_B5-minus_B6-minus	B3-plus_B4-plus_B7-plus	OK	83.6732	192.429	1.20149	2.29977	3.90808	5e-05	0.000313715	yes	isocitrate dehydrogenase [NADP] cytoplasmic	NM_001111320//NM_010497//NM_031510	181673.0	mRNA	Complete3End//Unknown	-//catalyzes oxidative decarboxylation of citrate; cytosolic NADP+-dependent isozyme [RGD, Feb 2006]. Publication Note: This RefSeq record includes a subset of the publications that are available for this gene. Please see the Gene record to access additional publications. ##Evidence-Data-START## Transcript exon combination :: L35317.1, FQ214242.1 [ECO:0000332] RNAseq introns :: mixed/partial samp…
Eefsec	Eefsec	Eefsec	chr6:88257333-88446539	B2-minus_B5-minus_B6-minus	B3-plus_B4-plus_B7-plus	OK	2.0591	4.73208	1.20046	2.29813	2.91295	5e-05	0.000313715	yes	selenocysteine-specific elongation factor	NM_001109249//NM_023060	175281.0	mRNA	-//Complete3End	-
Mtfr2	Mtfr2	Mtfr2	chr10:20347818-20361669	B2-minus_B5-minus_B6-minus	B3-plus_B4-plus_B7-plus	OK	0.319872	0.734257	1.19879	2.29547	1.73439	0.0051	0.0163421	yes	mitochondrial fission regulator 2	NM_001290110//NM_027930	285343.0	mRNA	-	-
Gm10052	Gm10052	Gm10052	chr15:103240396-103246698	B2-minus_B5-minus_B6-minus	B3-plus_B4-plus_B7-plus	OK	9.5499	21.9185	1.19859	2.29515	1.31408	0.02715	0.064181	no	-	NR_002885	407822.0	RNA	-	-
Dtx4	Dtx4	Dtx4	chr19:12466335-12501996	B2-minus_B5-minus_B6-minus	B3-plus_B4-plus_B7-plus	OK	1.43502	3.28646	1.19546	2.29018	3.14337	5e-05	0.000313715	yes	E3 ubiquitin-protein ligase DTX4//E3 ubiquitin-protein ligase DTX4 precursor	NM_001047855//NM_172442	179596.0	mRNA	-	-
Pcyox1l	Pcyox1l	Pcyox1l	chr18:61696836-61707635	B2-minus_B5-minus_B6-minus	B3-plus_B4-plus_B7-plus	OK	1.58813	3.6358	1.19494	2.28936	2.2922	0.00025	0.00129776	yes	prenylcysteine oxidase-like precursor	NM_001134542//NM_172832	179836.0	mRNA	-	-
Tnfrsf10b	Tnfrsf10b	Tnfrsf10b	chr14:69767471-69784411	B2-minus_B5-minus_B6-minus	B3-plus_B4-plus_B7-plus	OK	4.43802	10.1513	1.19368	2.28735	3.45563	5e-05	0.000313715	yes	tumor necrosis factor receptor superfamily member 10B precursor//tumor necrosis factor receptor superfamily, member 10b precursor	NM_001108873//NM_020275	180322.0	mRNA	-//Complete3End	-
Hsd17b12	Hsd17b12	Hsd17b12	chr2:94032696-94157909	B2-minus_B5-minus_B6-minus	B3-plus_B4-plus_B7-plus	OK	158.149	361.638	1.19326	2.28669	3.79292	5e-05	0.000313715	yes	very-long-chain 3-oxoacyl-CoA reductase	NM_019657//NM_032066	177160.0	mRNA	-//Unknown	-//may play a role in steroid metabolism [RGD, Feb 2006]. ##Evidence-Data-START## Transcript exon combination :: U81186.1, BC061543.1 [ECO:0000332] RNAseq introns :: mixed/partial sample support SAMD00052296, SAMD00052297 [ECO:0000350] ##Evidence-Data-END##
Heatr2	Heatr2	Heatr2	chr5:139150222-139186505	B2-minus_B5-minus_B6-minus	B3-plus_B4-plus_B7-plus	OK	6.57469	15.0307	1.19292	2.28615	3.63692	5e-05	0.000313715	yes	-	-	-	-	-	-
Sept5	Sept5	Sept5	chr16:18620318-18629938	B2-minus_B5-minus_B6-minus	B3-plus_B4-plus_B7-plus	OK	2.10786	4.81766	1.19255	2.28557	2.59151	0.0001	0.000586353	yes	septin-5	NM_053931//NM_213614	179729.0	mRNA	-//Complete3End	-//member of the septin gene family; may regulate cytoskeletal organization [RGD, Feb 2006]. Sequence Note: The RefSeq transcript and protein were derived from genomic sequence to make the sequence consistent with the reference genome assembly. The genomic coordinates used for the transcript record were based on alignments. ##Evidence-Data-START## Transcript exon combination :: AB027143.1 [ECO:00…
Slc2a5	Slc2a5	Slc2a5	chr4:150119343-150144168	B2-minus_B5-minus_B6-minus	B3-plus_B4-plus_B7-plus	OK	5.64197	12.8932	1.19234	2.28523	3.26813	5e-05	0.000313715	yes	solute carrier family 2, facilitated glucose transporter member 5	NM_019741//NM_031741	73747.0	mRNA	-//Unknown	-//membrane carrier protein that functions primarily as a fructose transporte; also transports glucose to a lesser extent [RGD, Feb 2006]. Publication Note: This RefSeq record includes a subset of the publications that are available for this gene. Please see the Gene record to access additional publications. ##Evidence-Data-START## Transcript exon combination :: D13871.1, L05195.1 [ECO:0000332] R…
Nudt4	Nudt4	Nudt4	chr10:95547006-95564167	B2-minus_B5-minus_B6-minus	B3-plus_B4-plus_B7-plus	OK	42.2094	96.456	1.19231	2.28518	3.86332	5e-05	0.000313715	yes	diphosphoinositol polyphosphate phosphohydrolase 2	NM_027722//NM_053598	165707.0	mRNA	-//Unknown	-//a diphosphoinositol polyphosphate phosphohydrolase that displays increased expression in the frontal cortex in response to extended lithium treatment [RGD, Feb 2006]. ##Evidence-Data-START## Transcript exon combination :: AF253473.1, FQ133958.1 [ECO:0000332] RNAseq introns :: single sample supports all introns SAMN01906352, SAMN02642782 [ECO:0000348] ##Evidence-Data-END##
Vpreb3	Vpreb3	Vpreb3	chr10:75948311-75949646	B2-minus_B5-minus_B6-minus	B3-plus_B4-plus_B7-plus	OK	0.83109	1.89633	1.19013	2.28174	1.37155	0.02635	0.0626157	no	pre-B lymphocyte protein 3//pre-B lymphocyte protein 3 precursor	NM_001108930//NM_009514	180127.0	mRNA	-	-
Gm3893	Gm3893	Gm3893	chr4:41889794-42462993	B2-minus_B5-minus_B6-minus	B3-plus_B4-plus_B7-plus	OK	0.287877	0.656186	1.18865	2.2794	1.87729	0.0018	0.0069266	yes	-	NR_033506	407526.0	RNA	-	-
Arhgap24	Arhgap24	Arhgap24	chr5:102481390-102897937	B2-minus_B5-minus_B6-minus	B3-plus_B4-plus_B7-plus	OK	5.20214	11.848	1.18747	2.27752	3.56265	5e-05	0.000313715	yes	rho GTPase-activating protein 24//rho GTPase-activating protein 24 isoform 1//rho GTPase-activating protein 24 isoform 2//rho GTPase-activating protein 24 isoform 3	NM_001012032//NM_001286468//NM_001346585//NM_029270//NM_146161	174877.0	mRNA	-	-
Tusc3	Tusc3	Tusc3	chr8:39005866-39130817	B2-minus_B5-minus_B6-minus	B3-plus_B4-plus_B7-plus	OK	30.6444	69.6901	1.18533	2.27415	3.75761	5e-05	0.000313715	yes	tumor suppressor candidate 3 precursor	NM_001004212//NM_030254	171330.0	mRNA	-	-
Gadd45b	Gadd45b	Gadd45b	chr10:80930090-80932204	B2-minus_B5-minus_B6-minus	B3-plus_B4-plus_B7-plus	OK	3.09279	7.02996	1.18461	2.27302	2.46989	5e-05	0.000313715	yes	growth arrest and DNA damage-inducible protein GADD45 beta	NM_001008321//NM_008655	139972.0	mRNA	-	-
BC021614	BC021614	BC021614	chr19:4057486-4059294	B2-minus_B5-minus_B6-minus	B3-plus_B4-plus_B7-plus	OK	1.88024	4.27231	1.1841	2.27222	1.80128	0.003	0.0105573	yes	-	-	-	-	-	-
C5ar1	C5ar1	C5ar1	chr7:16246742-16259540	B2-minus_B5-minus_B6-minus	B3-plus_B4-plus_B7-plus	OK	1.16522	2.63861	1.17918	2.26447	2.26921	0.0001	0.000586353	yes	C5a anaphylatoxin chemotactic receptor 1	NM_001172922//NM_001173550//NM_007577//NM_053619	180757.0	mRNA	-//Unknown	-//binds complement component 5 and induces Ca+2 release from intracellular stores [RGD, Feb 2006]. Publication Note: This RefSeq record includes a subset of the publications that are available for this gene. Please see the Gene record to access additional publications. ##Evidence-Data-START## Transcript exon combination :: AB003042.1, BC078770.1 [ECO:0000332] RNAseq introns :: single sample supp…
Pard6g	Pard6g	Pard6g	chr18:80046894-80119640	B2-minus_B5-minus_B6-minus	B3-plus_B4-plus_B7-plus	OK	1.71048	3.86662	1.17667	2.26055	2.70539	5e-05	0.000313715	yes	partitioning defective 6 homolog gamma	NM_001100973//NM_053117	175466.0	mRNA	-//Complete3End	-
Mvb12b	Mvb12b	Mvb12b	chr2:33729955-33887946	B2-minus_B5-minus_B6-minus	B3-plus_B4-plus_B7-plus	OK	4.48436	10.1305	1.17573	2.25907	3.66683	5e-05	0.000313715	yes	multivesicular body subunit 12B	NM_001271232//NM_175184	281536.0	mRNA	-	-
Nek1	Nek1	Nek1	chr8:60993219-61130234	B2-minus_B5-minus_B6-minus	B3-plus_B4-plus_B7-plus	OK	1.68142	3.79012	1.17256	2.25412	3.18431	5e-05	0.000313715	yes	serine/threonine-protein kinase Nek1//serine/threonine-protein kinase Nek1 isoform 1//serine/threonine-protein kinase Nek1 isoform 2//serine/threonine-protein kinase Nek1 isoform 3//serine/threonine-protein kinase Nek1 isoform 4	NM_001106082//NM_001293637//NM_001293638//NM_001293639//NM_175089	186159.0	mRNA	-	-
Ccdc85c	Ccdc85c	Ccdc85c	chr12:108206344-108275417	B2-minus_B5-minus_B6-minus	B3-plus_B4-plus_B7-plus	OK	2.29847	5.17788	1.17169	2.25275	2.08405	0.00085	0.00371105	yes	coiled-coil domain-containing protein 85C	NM_001159910	414683.0	mRNA	-	-
Ncf2	Ncf2	Ncf2	chr1:152807889-152836990	B2-minus_B5-minus_B6-minus	B3-plus_B4-plus_B7-plus	OK	0.991059	2.23046	1.1703	2.25058	2.35169	0.0001	0.000586353	yes	neutrophil cytosol factor 2	NM_001100984//NM_010877	171439.0	mRNA	-//Complete3End	-
Zdhhc13	Zdhhc13	Zdhhc13	chr7:48789002-48827437	B2-minus_B5-minus_B6-minus	B3-plus_B4-plus_B7-plus	OK	1.23427	2.77766	1.17021	2.25045	2.34953	0.0002	0.00106919	yes	palmitoyltransferase ZDHHC13	NM_001039037//NM_028031	177780.0	mRNA	-	-
Hist1h4c	Hist1h4c	Hist1h4c	chr13:23698083-23698458	B2-minus_B5-minus_B6-minus	B3-plus_B4-plus_B7-plus	OK	0.551605	1.24047	1.16918	2.24884	1.04328	0.2132	0.329984	no	histone H4	NM_178208	183394.0	mRNA	Complete3End	Histones are basic nuclear proteins that are responsible for the nucleosome structure of the chromosomal fiber in eukaryotes. Two molecules of each of the four core histones (H2A, H2B, H3, and H4) form an octamer, around which approximately 146 bp of DNA is wrapped in repeating units, called nucleosomes. The linker histone, H1, interacts with linker DNA between nucleosomes and functions in the co…
Nln	Nln	Nln	chr13:104023438-104109614	B2-minus_B5-minus_B6-minus	B3-plus_B4-plus_B7-plus	OK	6.3117	14.1932	1.1691	2.24871	3.73568	5e-05	0.000313715	yes	neurolysin, mitochondrial precursor	NM_029447//NM_053970	173518.0	mRNA	-//Unknown	-//endopeptidase that cleaves bioactive and synthetic peptides [RGD, Feb 2006]. ##Evidence-Data-START## Transcript exon combination :: BC072687.1, X87157.1 [ECO:0000332] RNAseq introns :: mixed/partial sample support SAMD00052296, SAMD00052297 [ECO:0000350] ##Evidence-Data-END## ##RefSeq-Attributes-START## gene product(s) localized to mito. :: inferred from homology ##RefSeq-Attributes-END##
Kdm7a	Kdm7a	Kdm7a	chr6:39118472-39206773	B2-minus_B5-minus_B6-minus	B3-plus_B4-plus_B7-plus	OK	3.21312	7.22244	1.16851	2.2478	3.87556	5e-05	0.000313715	yes	lysine-specific demethylase 7A	NM_001033430	414547.0	mRNA	-	-
Chdh	Chdh	Chdh	chr14:30008999-30527056	B2-minus_B5-minus_B6-minus	B3-plus_B4-plus_B7-plus	OK	10.6406	23.9143	1.16829	2.24746	3.05185	5e-05	0.000313715	yes	choline dehydrogenase, mitochondrial	NM_001136240//NM_172264//NM_175343//NM_198731	177313.0	mRNA	Complete3End//Unknown	-//catalyzes the conversion of choline and an acceptor to betaine aldehyde and a reduced acceptor [RGD, Feb 2006]. ##Evidence-Data-START## Transcript exon combination :: BC085787.1 [ECO:0000332] RNAseq introns :: single sample supports all introns SAMD00052296, SAMD00052297 [ECO:0000348] ##Evidence-Data-END## ##RefSeq-Attributes-START## gene product(s) localized to mito. :: inferred from homology…
Ppp1r3f	Ppp1r3f	Ppp1r3f	chrX:7558561-7605420	B2-minus_B5-minus_B6-minus	B3-plus_B4-plus_B7-plus	OK	1.5293	3.43485	1.16738	2.24603	1.85818	0.00275	0.00981052	yes	protein phosphatase 1 regulatory subunit 3F isoform 1//protein phosphatase 1 regulatory subunit 3F isoform 2	NM_001290574//NM_138605	179713.0	mRNA	Complete3End	-
Sdf2l1	Sdf2l1	Sdf2l1	chr16:17130137-17132383	B2-minus_B5-minus_B6-minus	B3-plus_B4-plus_B7-plus	OK	1.82217	4.08995	1.16643	2.24455	2.06321	0.00065	0.0029377	yes	stromal cell-derived factor 2-like protein 1 precursor	NM_001109433//NM_022324	178889.0	mRNA	-//Complete3End	-
Tuba1c	Tuba1c	Tuba1c	chr15:99029890-99038105	B2-minus_B5-minus_B6-minus	B3-plus_B4-plus_B7-plus	OK	3.5545	7.97448	1.16574	2.24349	2.8388	5e-05	0.000313715	yes	tubulin alpha-1C chain	NM_001011995//NM_001243977//NM_009448	171788.0	mRNA	-	-
Vnn3	Vnn3	Vnn3	chr10:23851461-23869843	B2-minus_B5-minus_B6-minus	B3-plus_B4-plus_B7-plus	OK	0.906306	2.03034	1.16365	2.24024	2.07468	0.00065	0.0029377	yes	vascular non-inflammatory molecule 3 precursor	NM_001109136//NM_011979	183232.0	mRNA	-//Complete3End	-
Pgd	Pgd	Pgd	chr4:149149984-149166707	B2-minus_B5-minus_B6-minus	B3-plus_B4-plus_B7-plus	OK	170.444	381.519	1.16246	2.23838	3.43314	5e-05	0.000313715	yes	6-phosphogluconate dehydrogenase, decarboxylating//phosphogluconate dehydrogenase, isoform A//phosphogluconate dehydrogenase, isoform B	NM_001081274//NM_001272246//NM_001305435//NM_057512	42349.0	mRNA	-//Complete3End	-
Deptor	Deptor	Deptor	chr15:55099916-55259273	B2-minus_B5-minus_B6-minus	B3-plus_B4-plus_B7-plus	OK	23.2948	52.1026	1.16135	2.23666	3.70366	5e-05	0.000313715	yes	DEP domain-containing mTOR-interacting protein isoform a//DEP domain-containing mTOR-interacting protein isoform b	NM_001037937//NM_145470	281774.0	mRNA	Complete3End	-
Mex3a	Mex3a	Mex3a	chr3:88532394-88541394	B2-minus_B5-minus_B6-minus	B3-plus_B4-plus_B7-plus	OK	0.277812	0.621186	1.16092	2.23599	2.03105	0.0008	0.00352788	yes	RNA-binding protein MEX3A	NM_001029890	292634.0	mRNA	Complete3End	-
4930470H14Rik	4930470H14Rik	4930470H14Rik	chr17:4044657-4082995	B2-minus_B5-minus_B6-minus	B3-plus_B4-plus_B7-plus	OK	6.46605	14.4507	1.16018	2.23486	3.18412	5e-05	0.000313715	yes	-	NR_045764	416015.0	RNA	-	-
Lamp2	Lamp2	Lamp2	chrX:38401356-38456460	B2-minus_B5-minus_B6-minus	B3-plus_B4-plus_B7-plus	OK	53.9154	120.389	1.15893	2.23292	3.60084	5e-05	0.000313715	yes	lysosome-associated membrane glycoprotein 2 isoform 1 precursor//lysosome-associated membrane glycoprotein 2 isoform 2 precursor//lysosome-associated membrane glycoprotein 2 isoform 3 precursor//lysosome-associated membrane glycoprotein 2 precursor	NM_001017959//NM_001246749//NM_001290485//NM_010685//NM_017068	180071.0	mRNA	-//Complete3End//Unknown	-//intrinsic lysosomal membrane protein [RGD, Feb 2006]. Publication Note: This RefSeq record includes a subset of the publications that are available for this gene. Please see the Gene record to access additional publications. ##Evidence-Data-START## Transcript exon combination :: BC061990.1, FQ211284.1 [ECO:0000332] RNAseq introns :: single sample supports all introns SAMN01906355 [ECO:0000348]…
Slc25a45	Slc25a45	Slc25a45	chr19:5878465-5885768	B2-minus_B5-minus_B6-minus	B3-plus_B4-plus_B7-plus	OK	2.97063	6.63145	1.15856	2.23234	2.72966	5e-05	0.000313715	yes	solute carrier family 25 member 45	NM_001271179//NM_134154	174633.0	mRNA	-	-
Pgrmc2	Pgrmc2	Pgrmc2	chr3:41066325-41083046	B2-minus_B5-minus_B6-minus	B3-plus_B4-plus_B7-plus	OK	41.5575	92.7701	1.15855	2.23233	3.88558	5e-05	0.000313715	yes	membrane-associated progesterone receptor component 2//progesterone receptor membrane component 2	NM_001008374//NM_001046802//NM_027558	177620.0	mRNA	-//Complete3End	-
Slc37a2	Slc37a2	Slc37a2	chr9:37229148-37255738	B2-minus_B5-minus_B6-minus	B3-plus_B4-plus_B7-plus	OK	0.404774	0.90335	1.15817	2.23174	2.05699	0.0007	0.00313472	yes	glucose-6-phosphate exchanger SLC37A2//glucose-6-phosphate exchanger SLC37A2 isoform 1//glucose-6-phosphate exchanger SLC37A2 isoform 2	NM_001145960//NM_001191994//NM_020258	174734.0	mRNA	-	-
Serpina3n	Serpina3n	Serpina3n	chr12:104406707-104414329	B2-minus_B5-minus_B6-minus	B3-plus_B4-plus_B7-plus	OK	1.61115	3.59188	1.15665	2.22939	2.44082	0.00015	0.000831967	yes	serine protease inhibitor A3N//serine protease inhibitor A3N precursor	NM_009252//NM_031531	173260.0	mRNA	Complete3End//Unknown	-//secreted acidic glycoprotein that may act as a serine protease inhibitor; expression is transiently induced during inflammation [RGD, Feb 2006]. Publication Note: This RefSeq record includes a subset of the publications that are available for this gene. Please see the Gene record to access additional publications. ##Evidence-Data-START## Transcript exon combination :: X16359.1, FQ209856.1 [ECO…
Lrrc73	Lrrc73	Lrrc73	chr17:46254164-46257316	B2-minus_B5-minus_B6-minus	B3-plus_B4-plus_B7-plus	OK	1.226	2.731	1.15547	2.22757	1.89341	0.00215	0.00803754	yes	leucine-rich repeat-containing protein 73	NM_001024360//NM_001111142	402408.0	mRNA	-	-
Amz1	Amz1	Amz1	chr5:140724126-140753312	B2-minus_B5-minus_B6-minus	B3-plus_B4-plus_B7-plus	OK	0.50046	1.11228	1.15219	2.22252	1.85872	0.0026	0.00936206	yes	archaemetzincin-1	NM_001047092//NM_173405	167711.0	mRNA	-	-
Serpina3c	Serpina3c	Serpina3c	chr12:104146906-104153872	B2-minus_B5-minus_B6-minus	B3-plus_B4-plus_B7-plus	OK	2.07318	4.60703	1.15199	2.2222	2.54228	5e-05	0.000313715	yes	serine protease inhibitor A3C precursor//serine protease inhibitor A3K precursor	NM_008458//NM_012657	183603.0	mRNA	-//Unknown	-//secreted acidic glycoprotein that may act as a serine protease inhibitor; expression decreases during acute inflammation and is abolished by hypophysectomy [RGD, Feb 2006]. Sequence Note: This RefSeq record was created from transcript and genomic sequence data to make the sequence consistent with the reference genome assembly. The genomic coordinates used for the transcript record were based o…
Sbk1	Sbk1	Sbk1	chr7:126272618-126294999	B2-minus_B5-minus_B6-minus	B3-plus_B4-plus_B7-plus	OK	22.2392	49.4051	1.15156	2.22153	3.73729	5e-05	0.000313715	yes	serine/threonine-protein kinase SBK1	NM_145587//NM_147135	175026.0	mRNA	-//Unknown	-//serine/threonine protein kinase gene expressed predominantly in developing brain [RGD, Feb 2006]. ##Evidence-Data-START## Transcript exon combination :: BC131843.1 [ECO:0000332] RNAseq introns :: single sample supports all introns SAMD00052296, SAMD00052297 [ECO:0000348] ##Evidence-Data-END##
Gyg	Gyg	Gyg	chr3:20122083-20155116	B2-minus_B5-minus_B6-minus	B3-plus_B4-plus_B7-plus	OK	68.1476	151.345	1.15111	2.22084	3.85352	5e-05	0.000313715	yes	glycogenin-1	NM_013755	176433.0	mRNA	Complete3End	-
Impad1	Impad1	Impad1	chr4:4764350-4793306	B2-minus_B5-minus_B6-minus	B3-plus_B4-plus_B7-plus	OK	6.66137	14.7894	1.15067	2.22017	3.78991	5e-05	0.000313715	yes	inositol monophosphatase 3	NM_001008772//NM_177730	178085.0	mRNA	-	-
Nckap1l	Nckap1l	Nckap1l	chr15:103453824-103498800	B2-minus_B5-minus_B6-minus	B3-plus_B4-plus_B7-plus	OK	1.02904	2.28406	1.1503	2.2196	2.68602	5e-05	0.000313715	yes	nck-associated protein 1-like	NM_001108119//NM_153505	177117.0	mRNA	-	-
Slc15a3	Slc15a3	Slc15a3	chr19:10842543-10869779	B2-minus_B5-minus_B6-minus	B3-plus_B4-plus_B7-plus	OK	0.706892	1.56858	1.1499	2.21898	1.24176	0.03925	0.0860213	no	solute carrier family 15 member 3	NM_023044//NM_139341	178597.0	mRNA	-//Unknown	-//may play a role in protein catabolism in the lymphatic system [RGD, Feb 2006]. ##Evidence-Data-START## Transcript exon combination :: AB026665.1 [ECO:0000332] RNAseq introns :: single sample supports all introns SAMD00052296, SAMD00052297 [ECO:0000348] ##Evidence-Data-END##
Zfyve26	Zfyve26	Zfyve26	chr12:79232346-79296282	B2-minus_B5-minus_B6-minus	B3-plus_B4-plus_B7-plus	OK	3.74996	8.31541	1.14891	2.21747	3.78177	5e-05	0.000313715	yes	zinc finger FYVE domain-containing protein 26	NM_001008550//NM_001108038	172189.0	mRNA	-	-
Rab20	Rab20	Rab20	chr8:11453976-11478499	B2-minus_B5-minus_B6-minus	B3-plus_B4-plus_B7-plus	OK	1.71446	3.80067	1.1485	2.21683	1.74798	0.005	0.0160743	yes	ras-related protein Rab-20	NM_001109535//NM_011227	163395.0	mRNA	-	-
Alg10b	Alg10b	Alg10b	chr15:90224310-90230554	B2-minus_B5-minus_B6-minus	B3-plus_B4-plus_B7-plus	OK	3.92391	8.69019	1.1471	2.21468	3.39473	5e-05	0.000313715	yes	putative Dol-P-Glc:Glc(2)Man(9)GlcNAc(2)-PP-Dol alpha-1,2-glucosyltransferase	NM_001033441	414679.0	mRNA	-	-
Uba6	Uba6	Uba6	chr5:86110729-86172743	B2-minus_B5-minus_B6-minus	B3-plus_B4-plus_B7-plus	OK	1.37221	3.03864	1.14692	2.21441	2.98732	5e-05	0.000313715	yes	ubiquitin-like modifier-activating enzyme 6	NM_001107213//NM_172712	180164.0	mRNA	-	-
Wars	Wars	Wars	chr12:108860029-108894174	B2-minus_B5-minus_B6-minus	B3-plus_B4-plus_B7-plus	OK	18.485	40.8971	1.14564	2.21245	3.76241	5e-05	0.000313715	yes	tryptophan--tRNA ligase, cytoplasmic//tryptophan--tRNA ligase, cytoplasmic isoform 1//tryptophan--tRNA ligase, cytoplasmic isoform 2	NM_001013170//NM_001164314//NM_001164488//NM_011710	171391.0	mRNA	-//Complete3End	-
Sgpl1	Sgpl1	Sgpl1	chr10:61098641-61147665	B2-minus_B5-minus_B6-minus	B3-plus_B4-plus_B7-plus	OK	52.647	116.461	1.14542	2.21211	3.72291	5e-05	0.000313715	yes	sphingosine-1-phosphate lyase 1	NM_001316673//NM_001316674//NM_009163//NM_173116	175553.0	mRNA	Complete3End//Unknown	-//catalyzes the conversion of phosphorylated long chain bases into ethanolamine phosphate and a fatty aldehyde in sphingolipid catabolism [RGD, Feb 2006]. ##Evidence-Data-START## CDS exon combination :: AJ512838.1 [ECO:0000331] RNAseq introns :: mixed/partial sample support SAMD00052296, SAMD00052297 [ECO:0000350] ##Evidence-Data-END##
Blm	Blm	Blm	chr7:80454992-80535119	B2-minus_B5-minus_B6-minus	B3-plus_B4-plus_B7-plus	OK	0.300942	0.665034	1.14394	2.20984	1.96605	0.00095	0.00405168	yes	Bloom syndrome protein homolog isoform 1//Bloom syndrome protein homolog isoform 2//bloom syndrome helicase	NM_001042527//NM_007550//NM_079595	192512.0	mRNA	-//Complete3End	-
Hnrnpr	Hnrnpr	Hnrnpr	chr4:136310941-136345979	B2-minus_B5-minus_B6-minus	B3-plus_B4-plus_B7-plus	OK	4.68238	10.3468	1.14387	2.20973	3.8115	5e-05	0.000313715	yes	heterogeneous nuclear ribonucleoprotein R//heterogeneous nuclear ribonucleoprotein R isoform a//heterogeneous nuclear ribonucleoprotein R isoform b	NM_001277121//NM_001277122//NM_001277123//NM_028871//NM_175603	280218.0	mRNA	Complete3End//Unknown	-//mouse homolog is involved in mRNA editing, transport and splicing [RGD, Feb 2006]. ##Evidence-Data-START## Transcript exon combination :: BC093598.1 [ECO:0000332] RNAseq introns :: single sample supports all introns SAMD00052296, SAMD00052297 [ECO:0000348] ##Evidence-Data-END##
Irf5	Irf5	Irf5	chr6:29526624-29537320	B2-minus_B5-minus_B6-minus	B3-plus_B4-plus_B7-plus	OK	1.18211	2.61063	1.14303	2.20845	2.24984	0.0002	0.00106919	yes	interferon regulatory factor 5//interferon regulatory factor 5 isoform 1//interferon regulatory factor 5 isoform 2//interferon regulatory factor 5 isoform 3	NM_001106586//NM_001252382//NM_001311083//NM_012057	187197.0	mRNA	-	-
Adam12	Adam12	Adam12	chr7:133883198-134225097	B2-minus_B5-minus_B6-minus	B3-plus_B4-plus_B7-plus	OK	6.10453	13.4714	1.14195	2.20679	3.76684	5e-05	0.000313715	yes	disintegrin and metalloproteinase domain-containing protein 12 preproprotein	NM_007400	186464.0	mRNA	Complete3End	This gene encodes a member of a disintegrin and metalloprotease (ADAM) family of endoproteases that play important roles in various biological processes including cell signaling, adhesion and migration. The encoded preproprotein undergoes proteolytic processing to generate a mature, functional protein that localizes to the cell surface. About a third of the mice lacking the encoded protein die be…
Ptpn6	Ptpn6	Ptpn6	chr6:124720706-124738709	B2-minus_B5-minus_B6-minus	B3-plus_B4-plus_B7-plus	OK	1.25061	2.75953	1.14179	2.20655	2.33861	0.00015	0.000831967	yes	tyrosine-protein phosphatase non-receptor type 6//tyrosine-protein phosphatase non-receptor type 6 isoform a//tyrosine-protein phosphatase non-receptor type 6 isoform b	NM_001077705//NM_013545//NM_053908	173091.0	mRNA	Complete3End//Unknown	-//plays a role in activation and proliferation of glial cells and astrocytes [RGD, Feb 2006]. Publication Note: This RefSeq record includes a subset of the publications that are available for this gene. Please see the Gene record to access additional publications. ##Evidence-Data-START## Transcript exon combination :: U77038.1 [ECO:0000332] RNAseq introns :: mixed/partial sample support SAMD0005…
Efnb3	Efnb3	Efnb3	chr11:69554091-69560237	B2-minus_B5-minus_B6-minus	B3-plus_B4-plus_B7-plus	OK	0.558505	1.2315	1.14077	2.20499	1.92034	0.0019	0.00724564	yes	ephrin-B3 precursor	NM_001100980//NM_007911	178626.0	mRNA	Complete3End	-//ligand for Ephrin A4 receptor (EphA4), which is a molecular marker for mammalian excitatory hindlimb Central Pattern Generator (CPG) neurons [RGD, Feb 2006]. Sequence Note: The RefSeq transcript and protein were derived from genomic sequence to make the sequence consistent with the reference genome assembly. The genomic coordinates used for the transcript record were based on alignments. ##Evi…
Acsl5	Acsl5	Acsl5	chr19:55253368-55296628	B2-minus_B5-minus_B6-minus	B3-plus_B4-plus_B7-plus	OK	83.9596	185.124	1.14072	2.20492	3.5422	5e-05	0.000313715	yes	long-chain-fatty-acid--CoA ligase 5	NM_001173103//NM_027976//NM_053607	176703.0	mRNA	-//Complete3End//Unknown	-//catalyzes the ligation of a fatty acid to produce acyl Co-A; has preferential activity for C16-C18 unsaturated fatty acids [RGD, Feb 2006]. Publication Note: This RefSeq record includes a subset of the publications that are available for this gene. Please see the Gene record to access additional publications. ##Evidence-Data-START## Transcript exon combination :: AB012933.1 [ECO:0000332] RNAse…
U2surp	U2surp	U2surp	chr9:95456893-95511996	B2-minus_B5-minus_B6-minus	B3-plus_B4-plus_B7-plus	OK	6.82412	15.0431	1.14039	2.2044	3.87105	5e-05	0.000313715	yes	U2 snRNP-associated SURP motif-containing protein isoform 1//U2 snRNP-associated SURP motif-containing protein isoform 2	NM_001114977//NM_026476	414782.0	mRNA	-	-
Rfng	Rfng	Rfng	chr11:120780744-120784204	B2-minus_B5-minus_B6-minus	B3-plus_B4-plus_B7-plus	OK	22.4666	49.5245	1.14036	2.20436	3.66101	5e-05	0.000313715	yes	beta-1,3-N-acetylglucosaminyltransferase radical fringe	NM_009053//NM_021849	180078.0	mRNA	-//Unknown	-//inhibits Notch effector Hes1 mRNA expression; may inhibit Notch signaling in postmitotic neurons [RGD, Feb 2006]. ##Evidence-Data-START## Transcript exon combination :: AB016486.1 [ECO:0000332] RNAseq introns :: mixed/partial sample support SAMD00052296, SAMD00052297 [ECO:0000350] ##Evidence-Data-END##
Fnip1	Fnip1	Fnip1	chr11:54438178-54518241	B2-minus_B5-minus_B6-minus	B3-plus_B4-plus_B7-plus	OK	6.69067	14.7439	1.1399	2.20365	3.82221	5e-05	0.000313715	yes	folliculin-interacting protein 1	NM_001271163//NM_173753	180986.0	mRNA	-//Complete3End	-
Kdm1b	Kdm1b	Kdm1b	chr13:47043498-47106221	B2-minus_B5-minus_B6-minus	B3-plus_B4-plus_B7-plus	OK	2.67629	5.89565	1.13942	2.20292	2.21734	0.00025	0.00129776	yes	lysine-specific histone demethylase 1B	NM_001107343//NM_172262	281642.0	mRNA	-	-
Cdc27	Cdc27	Cdc27	chr11:104502525-104550620	B2-minus_B5-minus_B6-minus	B3-plus_B4-plus_B7-plus	OK	7.30913	16.0947	1.13881	2.202	3.80626	5e-05	0.000313715	yes	cell division cycle 27, isoform A//cell division cycle 27, isoform B//cell division cycle protein 27 homolog//cell division cycle protein 27 homolog isoform 1//cell division cycle protein 27 homolog isoform 2//cell division cycle protein 27 homolog isoform 3//cell division cycle protein 27 homolog isoform 4	NM_001024793//NM_001274574//NM_001285988//NM_001285989//NM_001285990//NM_139836//NM_145436	30821.0	mRNA	-	-
Lrrc25	Lrrc25	Lrrc25	chr8:70616843-70620850	B2-minus_B5-minus_B6-minus	B3-plus_B4-plus_B7-plus	OK	0.749615	1.65058	1.13875	2.2019	1.65336	0.00635	0.0195828	yes	leucine-rich repeat-containing protein 25 precursor	NM_153074	184889.0	mRNA	-	-
Lrpprc	Lrpprc	Lrpprc	chr17:84705246-84790786	B2-minus_B5-minus_B6-minus	B3-plus_B4-plus_B7-plus	OK	27.1995	59.8815	1.13853	2.20157	3.77707	5e-05	0.000313715	yes	leucine-rich PPR motif-containing protein, mitochondrial precursor	NM_001008519//NM_028233	170253.0	mRNA	-	-
Rasa3	Rasa3	Rasa3	chr8:13567217-13677587	B2-minus_B5-minus_B6-minus	B3-plus_B4-plus_B7-plus	OK	6.50125	14.3062	1.13785	2.20053	3.69418	5e-05	0.000313715	yes	ras GTPase-activating protein 3	NM_009025//NM_031574	179350.0	mRNA	-//Unknown	-//R-ras GTPase activating protein [RGD, Feb 2006]. ##Evidence-Data-START## Transcript exon combination :: D86045.1 [ECO:0000332] RNAseq introns :: mixed/partial sample support SAMD00052296, SAMD00052297 [ECO:0000350] ##Evidence-Data-END##
Nabp1	Nabp1	Nabp1	chr1:51469487-51478399	B2-minus_B5-minus_B6-minus	B3-plus_B4-plus_B7-plus	OK	26.575	58.3932	1.13573	2.1973	3.80312	5e-05	0.000313715	yes	SOSS complex subunit B2//SOSS complex subunit B2 isoform a//SOSS complex subunit B2 isoform b	NM_001014216//NM_001310548//NM_001310549//NM_028696	170965.0	mRNA	-//Complete3End	-
Rnf125	Rnf125	Rnf125	chr18:20944624-20983848	B2-minus_B5-minus_B6-minus	B3-plus_B4-plus_B7-plus	OK	5.9227	13.0057	1.13482	2.19591	3.03694	5e-05	0.000313715	yes	E3 ubiquitin-protein ligase RNF125	NM_001108424//NM_026301	182039.0	mRNA	-	-
Adc	Adc	Adc	chr4:128932145-128962417	B2-minus_B5-minus_B6-minus	B3-plus_B4-plus_B7-plus	OK	3.36791	7.39328	1.13436	2.19521	2.63632	5e-05	0.000313715	yes	-	-	-	-	-	-
Arhgap5	Arhgap5	Arhgap5	chr12:52516076-52567851	B2-minus_B5-minus_B6-minus	B3-plus_B4-plus_B7-plus	OK	5.51859	12.109	1.13371	2.19422	3.74874	5e-05	0.000313715	yes	rho GTPase-activating protein 5	NM_001047869//NM_009706	186006.0	mRNA	-	-
Mmp28	Mmp28	Mmp28	chr11:83441875-83462961	B2-minus_B5-minus_B6-minus	B3-plus_B4-plus_B7-plus	OK	4.14936	9.09612	1.13236	2.19217	2.9225	5e-05	0.000313715	yes	matrix metalloproteinase-28 isoform 1 precursor//matrix metalloproteinase-28 isoform 2 precursor//matrix metalloproteinase-28 isoform 3 precursor//matrix metalloproteinase-28 precursor	NM_001079888//NM_001320300//NM_080453//NM_172797	169797.0	mRNA	-	-
Spidr	Spidr	Spidr	chr16:15887285-16146851	B2-minus_B5-minus_B6-minus	B3-plus_B4-plus_B7-plus	OK	1.89752	4.15866	1.132	2.19163	2.32478	0.0005	0.00234823	yes	DNA repair-scaffolding protein	NM_001100988//NM_146068	405591.0	mRNA	-//Complete3End	-
Txnrd1	Txnrd1	Txnrd1	chr10:82833950-82897724	B2-minus_B5-minus_B6-minus	B3-plus_B4-plus_B7-plus	OK	23.2688	50.9537	1.13079	2.18979	3.77511	5e-05	0.000313715	yes	thioredoxin reductase 1, cytoplasmic//thioredoxin reductase 1, cytoplasmic isoform 1//thioredoxin reductase 1, cytoplasmic isoform 2	NM_001042513//NM_001042514//NM_001042523//NM_001256882//NM_015762//NM_031614	166077.0	mRNA	Complete3End	-//This gene encodes a member of the family of pyridine nucleotide-disulfide oxidoreductases. This protein is a flavoenzyme, which uses NADPH for reduction of thioredoxins as well as other protein and nonprotein substrates, and plays a role in protection against oxidative stress. It contains a selenocysteine (Sec) residue, which is essential for catalytic activity. The selenocysteine is encoded b…
Ebi3	Ebi3	Ebi3	chr17:55952622-55967951	B2-minus_B5-minus_B6-minus	B3-plus_B4-plus_B7-plus	OK	0.317512	0.694274	1.12869	2.18661	0.5018	0.43915	0.569212	no	interleukin-27 subunit beta precursor	NM_001109421//NM_015766	172455.0	mRNA	-//Complete3End	-
Ccdc109b	Ccdc109b	Ccdc109b	chr3:129914959-129970206	B2-minus_B5-minus_B6-minus	B3-plus_B4-plus_B7-plus	OK	0.666306	1.45678	1.12853	2.18635	1.63772	0.0069	0.0210039	yes	calcium uniporter regulatory subunit MCUb, mitochondrial isoform 2//calcium uniporter regulatory subunit MCUb, mitochondrial isoform1	NM_001293644//NM_025779	178201.0	mRNA	Complete3End	-
Prim2	Prim2	Prim2	chr1:33453807-33669794	B2-minus_B5-minus_B6-minus	B3-plus_B4-plus_B7-plus	OK	1.21869	2.66351	1.128	2.18555	2.18727	0.0004	0.00194094	yes	DNA primase large subunit	NM_001024762//NM_008922	174069.0	mRNA	Complete3End//Unknown	-//may play a role in DNA replication; V288M mutation is detected in a hepatoma cell line [RGD, Feb 2006]. ##Evidence-Data-START## Transcript exon combination :: BC097454.1 [ECO:0000332] ##Evidence-Data-END##
Lonp1	Lonp1	Lonp1	chr17:56614297-56626903	B2-minus_B5-minus_B6-minus	B3-plus_B4-plus_B7-plus	OK	83.7456	182.966	1.12749	2.18478	3.60955	5e-05	0.000313715	yes	lon protease homolog, mitochondrial precursor	NM_028782//NM_133404	181958.0	mRNA	Complete3End//Unknown	-//mitochondrial ATP-dependent protease that displays increased expression under conditions of brain ischemia, hypoxia, and ER stress [RGD, Feb 2006]. ##Evidence-Data-START## Transcript exon combination :: AB064323.1 [ECO:0000332] RNAseq introns :: single sample supports all introns SAMD00052296, SAMD00052297 [ECO:0000348] ##Evidence-Data-END## ##RefSeq-Attributes-START## gene product(s) localize…
Zfp503	Zfp503	Zfp503	chr14:21983961-21989601	B2-minus_B5-minus_B6-minus	B3-plus_B4-plus_B7-plus	OK	3.9287	8.5825	1.12735	2.18456	3.24553	5e-05	0.000313715	yes	zinc finger protein 503	NM_001107250//NM_145459	173899.0	mRNA	-	-
Gm11974	Gm11974	Gm11974	chr11:6525590-6528760	B2-minus_B5-minus_B6-minus	B3-plus_B4-plus_B7-plus	OK	4.99841	10.9171	1.12705	2.18411	2.18893	0.00015	0.000831967	yes	-	-	-	-	-	-
Znrf2	Znrf2	Znrf2	chr6:54816915-54890224	B2-minus_B5-minus_B6-minus	B3-plus_B4-plus_B7-plus	OK	10.011	21.8618	1.12683	2.18378	3.59899	5e-05	0.000313715	yes	E3 ubiquitin-protein ligase ZNRF2	NM_001108628//NM_199143	182824.0	mRNA	-	-
Socs6	Socs6	Socs6	chr18:88867879-88894207	B2-minus_B5-minus_B6-minus	B3-plus_B4-plus_B7-plus	OK	4.55225	9.93807	1.12639	2.18311	3.38723	5e-05	0.000313715	yes	suppressor of cytokine signaling 6	NM_001271149//NM_018821	173723.0	mRNA	-	-
Tmem62	Tmem62	Tmem62	chr2:120977061-121007842	B2-minus_B5-minus_B6-minus	B3-plus_B4-plus_B7-plus	OK	3.51743	7.66991	1.12469	2.18054	3.04549	5e-05	0.000313715	yes	transmembrane protein 62 precursor	NM_175285	180584.0	mRNA	-	-
Arsg	Arsg	Arsg	chr11:109440077-109573329	B2-minus_B5-minus_B6-minus	B3-plus_B4-plus_B7-plus	OK	1.91969	4.18452	1.12419	2.17979	2.07887	0.00105	0.00440723	yes	arylsulfatase G isoform 1 precursor//arylsulfatase G isoform 2//arylsulfatase G precursor	NM_001047877//NM_001166177//NM_028710	174634.0	mRNA	-//Complete3End	-
Map7	Map7	Map7	chr10:20148919-20281590	B2-minus_B5-minus_B6-minus	B3-plus_B4-plus_B7-plus	OK	1.21303	2.64096	1.12245	2.17716	2.55128	5e-05	0.000313715	yes	ensconsin isoform 1//ensconsin isoform 2	NM_001106270//NM_001198635//NM_001198638//NM_008635	281268.0	mRNA	-//Complete3End	-
Dis3	Dis3	Dis3	chr14:99076633-99254494	B2-minus_B5-minus_B6-minus	B3-plus_B4-plus_B7-plus	OK	2.99686	6.52016	1.12146	2.17566	2.95954	5e-05	0.000313715	yes	Dis3, isoform A//Dis3, isoform B//exosome complex exonuclease RRP44	NM_001127483//NM_001275981//NM_028315//NM_142989	59528.0	mRNA	-	-
Gm266	Gm266	Gm266	chr12:111484608-111485823	B2-minus_B5-minus_B6-minus	B3-plus_B4-plus_B7-plus	OK	0.353221	0.768227	1.12096	2.17492	1.13402	0.05675	0.116167	no	uncharacterized protein LOC212539	NM_001033248	185578.0	mRNA	Complete3End	-
Cep170b	Cep170b	Cep170b	chr12:112722173-112746591	B2-minus_B5-minus_B6-minus	B3-plus_B4-plus_B7-plus	OK	1.82488	3.96183	1.11837	2.17101	3.16994	5e-05	0.000313715	yes	centrosomal protein of 170 kDa protein B	NM_001024602	414407.0	mRNA	-	-
Hoxc8	Hoxc8	Hoxc8	chr15:102990538-102994254	B2-minus_B5-minus_B6-minus	B3-plus_B4-plus_B7-plus	OK	1.07107	2.32432	1.11776	2.17009	2.23225	0.00035	0.00172665	yes	homeobox protein Hox-C8	NM_001177326//NM_010466	192286.0	mRNA	-//Unknown	-//mouse homolog is a homeobox transcription factor; involved in controling bone formation [RGD, Feb 2006]. Sequence Note: The RefSeq transcript and protein were derived from genomic sequence to make the sequence consistent with the reference genome assembly. The genomic coordinates used for the transcript record were based on alignments. ##Evidence-Data-START## RNAseq introns :: single sample su…
Leo1	Leo1	Leo1	chr9:75441523-75466432	B2-minus_B5-minus_B6-minus	B3-plus_B4-plus_B7-plus	OK	3.17308	6.88456	1.11748	2.16968	3.08391	5e-05	0.000313715	yes	RNA polymerase-associated protein LEO1	NM_001005548//NM_001039522	181127.0	mRNA	-	-
Hck	Hck	Hck	chr2:153108467-153151441	B2-minus_B5-minus_B6-minus	B3-plus_B4-plus_B7-plus	OK	0.388037	0.84061	1.11524	2.16631	1.67387	0.0059	0.0184183	yes	tyrosine-protein kinase HCK//tyrosine-protein kinase HCK isoform p56Hck//tyrosine-protein kinase HCK isoform p59Hck	NM_001172117//NM_010407//NM_013185	172682.0	mRNA	Complete3End//FullLength	The protein encoded by this gene is a member of the Src family of tyrosine kinases. This protein is primarily hemopoietic, particularly in cells of the myeloid and B-lymphoid lineages. It may play a role in the innate immune response and the STAT5 signaling pathway. Alternative translation initiation site usage, including a non-AUG (CUG) codon, results in the production of two different isoforms,…
E130308A19Rik	E130308A19Rik	E130308A19Rik	chr4:59626210-59754303	B2-minus_B5-minus_B6-minus	B3-plus_B4-plus_B7-plus	OK	0.874154	1.8926	1.11441	2.16506	2.31456	0.0002	0.00106919	yes	uncharacterized protein KIAA1958 homolog isoform 1//uncharacterized protein KIAA1958 homolog isoform 2	NM_001015681//NM_153158	173755.0	mRNA	-	-
Tifab	Tifab	Tifab	chr13:56173702-56178885	B2-minus_B5-minus_B6-minus	B3-plus_B4-plus_B7-plus	OK	0.406032	0.878748	1.11386	2.16423	1.89246	0.0018	0.0069266	yes	TRAF-interacting protein with FHA domain-containing protein B	NM_001025029//NM_001168615//NM_145976	171931.0	mRNA	-//Complete3End	-
Scyl2	Scyl2	Scyl2	chr10:89640106-89686285	B2-minus_B5-minus_B6-minus	B3-plus_B4-plus_B7-plus	OK	7.61731	16.4836	1.11368	2.16397	3.62612	5e-05	0.000313715	yes	SCY1-like protein 2//SCY1-like protein 2 isoform 1//SCY1-like protein 2 isoform 2	NM_001191780//NM_001310704//NM_198021	176587.0	mRNA	-	-
Igf1	Igf1	Igf1	chr10:87859055-87937047	B2-minus_B5-minus_B6-minus	B3-plus_B4-plus_B7-plus	OK	3.80411	8.22892	1.11314	2.16317	2.42932	0.0001	0.000586353	yes	insulin-like growth factor I//insulin-like growth factor I isoform 1//insulin-like growth factor I isoform 3 precursor//insulin-like growth factor I isoform 4 preproprotein//insulin-like growth factor I isoform 5 precursor//insulin-like growth factor I isoform a preproprotein//insulin-like growth factor I isoform b preproprotein//insulin-like growth factor I isoform c preproprotein//insulin-like …	NM_001082477//NM_001082478//NM_001082479//NM_001111274//NM_001111275//NM_001111276//NM_001172966//NM_001281833//NM_001314010//NM_010512//NM_178866	170963.0	mRNA	-//Complete3End//Unknown	-//This gene encodes a member of the insulin-like growth factor (IGF) family of proteins that promote growth and development during fetal and postnatal life. This gene is predominantly expressed in the liver and the encoded protein undergoes proteolytic processing to generate a disulfide-linked mature polypeptide. Transgenic disruption of this gene in mice results in reduced postnatal survival an…
Fbxl5	Fbxl5	Fbxl5	chr5:43744617-43782149	B2-minus_B5-minus_B6-minus	B3-plus_B4-plus_B7-plus	OK	11.45	24.7534	1.11228	2.16187	3.68447	5e-05	0.000313715	yes	F-box/LRR-repeat protein 5//F-box/LRR-repeat protein 5 isoform A//F-box/LRR-repeat protein 5 isoform B	NM_001107222//NM_001159963//NM_178729	177867.0	mRNA	-	-
Cpeb4	Cpeb4	Cpeb4	chr11:31870939-31935635	B2-minus_B5-minus_B6-minus	B3-plus_B4-plus_B7-plus	OK	4.93815	10.6668	1.11108	2.16008	3.63383	5e-05	0.000313715	yes	cytoplasmic polyadenylation element-binding protein 4//cytoplasmic polyadenylation element-binding protein 4 isoform 1//cytoplasmic polyadenylation element-binding protein 4 isoform 2//cytoplasmic polyadenylation element-binding protein 4 isoform 3	NM_001106992//NM_001290676//NM_001290678//NM_026252	170282.0	mRNA	-//Complete3End	-
3110043O21Rik	3110043O21Rik	3110043O21Rik	chr4:35191281-35225880	B2-minus_B5-minus_B6-minus	B3-plus_B4-plus_B7-plus	OK	8.6013	18.5657	1.11001	2.15848	3.61409	5e-05	0.000313715	yes	protein C9orf72 homolog	NM_001081343	175694.0	mRNA	-	-
2810021J22Rik	2810021J22Rik	2810021J22Rik	chr11:58867239-58884338	B2-minus_B5-minus_B6-minus	B3-plus_B4-plus_B7-plus	OK	1.34748	2.90132	1.10645	2.15315	2.87989	5e-05	0.000313715	yes	uncharacterized protein LOC69944	NM_172403	179482.0	mRNA	-	-
Paqr9	Paqr9	Paqr9	chr9:95559816-95562121	B2-minus_B5-minus_B6-minus	B3-plus_B4-plus_B7-plus	OK	22.5687	48.5933	1.10643	2.15313	3.63058	5e-05	0.000313715	yes	progestin and adipoQ receptor family member 9	NM_001271152//NM_198414	170421.0	mRNA	-//Complete3End	-
Evi2a	Evi2a	Evi2a	chr11:79339891-79581609	B2-minus_B5-minus_B6-minus	B3-plus_B4-plus_B7-plus	OK	1.1635	2.50264	1.10498	2.15096	0.696232	0.2593	0.383983	no	protein EVI2A precursor	NM_001033711//NM_001044287//NM_010161	177212.0	mRNA	-//Complete3End	-
Vps8	Vps8	Vps8	chr16:21423117-21644681	B2-minus_B5-minus_B6-minus	B3-plus_B4-plus_B7-plus	OK	3.3694	7.24711	1.10491	2.15086	3.4056	5e-05	0.000313715	yes	vacuolar protein sorting 8//vacuolar protein sorting-associated protein 8 homolog isoform 1//vacuolar protein sorting-associated protein 8 homolog isoform 2	NM_001285893//NM_001285894//NM_139791	174987.0	mRNA	-	-
Lars	Lars	Lars	chr18:42202348-42262071	B2-minus_B5-minus_B6-minus	B3-plus_B4-plus_B7-plus	OK	7.71183	16.5843	1.10467	2.1505	3.64435	5e-05	0.000313715	yes	leucine--tRNA ligase, cytoplasmic	NM_001009637//NM_134137	172133.0	mRNA	-	-
Zfp407	Zfp407	Zfp407	chr18:84207701-84589504	B2-minus_B5-minus_B6-minus	B3-plus_B4-plus_B7-plus	OK	1.21999	2.62272	1.10419	2.14979	3.11637	5e-05	0.000313715	yes	zinc finger protein 407	NM_001033341	179310.0	mRNA	-	-
Unc13d	Unc13d	Unc13d	chr11:116062095-116077961	B2-minus_B5-minus_B6-minus	B3-plus_B4-plus_B7-plus	OK	0.348169	0.747916	1.10309	2.14814	1.79761	0.00315	0.0109668	yes	protein unc-13 homolog D	NM_001009573//NM_138844	177763.0	mRNA	Complete3End//Unknown	-//may mediate synaptic vesicle exocytosis from glutamatergic synapses [RGD, Feb 2006]. ##Evidence-Data-START## Transcript exon combination :: AF159356.1 [ECO:0000332] RNAseq introns :: mixed/partial sample support SAMD00052296, SAMD00052297 [ECO:0000350] ##Evidence-Data-END##
Atp1a3	Atp1a3	Atp1a3	chr7:24978168-25005937	B2-minus_B5-minus_B6-minus	B3-plus_B4-plus_B7-plus	OK	1.47008	3.15766	1.10296	2.14795	2.52387	5e-05	0.000313715	yes	sodium/potassium-transporting ATPase subunit alpha-3	NM_001290469//NM_012506	174323.0	mRNA	Complete3End//Unknown	-//contains 4.5 kb and 6 kb transcripts that display differential tissue expression [RGD, Feb 2006]. Publication Note: This RefSeq record includes a subset of the publications that are available for this gene. Please see the Gene record to access additional publications. ##Evidence-Data-START## Transcript exon combination :: M14513.1, X05883.1 [ECO:0000332] RNAseq introns :: single sample support…
Gla	Gla	Gla	chrX:134588168-134601005	B2-minus_B5-minus_B6-minus	B3-plus_B4-plus_B7-plus	OK	1.34267	2.88359	1.10276	2.14765	2.45085	0.0001	0.000586353	yes	alpha-galactosidase A	NM_001108820//NM_013463	172535.0	mRNA	-	-
Rasgef1b	Rasgef1b	Rasgef1b	chr5:99217419-99252927	B2-minus_B5-minus_B6-minus	B3-plus_B4-plus_B7-plus	OK	0.375341	0.805926	1.10245	2.14718	1.73677	0.00385	0.0129879	yes	ras-GEF domain-containing family member 1B isoform 1//ras-GEF domain-containing family member 1B isoform 2	NM_145839//NM_181318	178454.0	mRNA	-	-
Sgk2	Sgk2	Sgk2	chr2:162987480-163014139	B2-minus_B5-minus_B6-minus	B3-plus_B4-plus_B7-plus	OK	1.20813	2.5922	1.1014	2.14563	2.14981	0.00045	0.00214028	yes	serine/threonine-protein kinase Sgk2//serine/threonine-protein kinase Sgk2 isoform a//serine/threonine-protein kinase Sgk2 isoform b//serine/threonine-protein kinase Sgk2 isoform c	NM_001291152//NM_001291154//NM_013731//NM_134463	165170.0	mRNA	Complete3End//Unknown	-//human homolog induces activation of the epithelial sodium channel ENaC [RGD, Feb 2006]. ##Evidence-Data-START## RNAseq introns :: single sample supports all introns SAMEA2689597, SAMEA2689598 [ECO:0000348] ##Evidence-Data-END##
Pianp	Pianp	Pianp	chr6:124996719-125003097	B2-minus_B5-minus_B6-minus	B3-plus_B4-plus_B7-plus	OK	0.926938	1.98866	1.10125	2.14541	1.91857	0.0015	0.00595412	yes	PILR alpha-associated neural protein precursor	NM_001014059//NM_001145926//NM_001145927//NM_175696	402041.0	mRNA	-	-
Dbt	Dbt	Dbt	chr3:116513078-116549981	B2-minus_B5-minus_B6-minus	B3-plus_B4-plus_B7-plus	OK	30.1488	64.6596	1.10076	2.14468	3.64977	5e-05	0.000313715	yes	lipoamide acyltransferase component of branched-chain alpha-keto acid dehydrogenase complex, mitochondrial	NM_010022//NM_053312	179166.0	mRNA	-//Complete3End	-//a component of the branched-chain alpha-keto acid dehydrogenase complex; involved in the catabolism of the branched-chain amino acids, isoleucine, leucine, and valine [RGD, Feb 2006]. ##RefSeq-Attributes-START## gene product(s) localized to mito. :: inferred from homology ##RefSeq-Attributes-END## ##Evidence-Data-START## Transcript exon combination :: BC166487.1 [ECO:0000332] RNAseq introns ::…
Fyb	Fyb	Fyb	chr15:6579846-6665608	B2-minus_B5-minus_B6-minus	B3-plus_B4-plus_B7-plus	OK	0.419783	0.900121	1.10048	2.14425	2.18223	0.00035	0.00172665	yes	FYN-binding protein//FYN-binding protein isoform 1//FYN-binding protein isoform 2	NM_001109176//NM_001278269//NM_011815	185494.0	mRNA	-//Complete3End	-//The protein encoded by this gene is an adapter molecule that affects T cell receptor signaling and contains multiple protein-protein interaction domains. It is thought to couple T cell receptor stimulation with activation of integrin function. Alternative splicing results in multiple transcript variants encoding different isoforms. [provided by RefSeq, May 2013].
Ccr5	Ccr5	Ccr5	chr9:124121542-124127183	B2-minus_B5-minus_B6-minus	B3-plus_B4-plus_B7-plus	OK	0.341777	0.732405	1.09959	2.14293	1.65738	0.00515	0.0164816	yes	C-C chemokine receptor type 5	NM_009917//NM_053960	180753.0	mRNA	Complete3End//Unknown	-//G protein-coupled receptor; involved in regulation of leukocyte activation and migration [RGD, Feb 2006]. Publication Note: This RefSeq record includes a subset of the publications that are available for this gene. Please see the Gene record to access additional publications. ##Evidence-Data-START## Transcript exon combination :: Y12009.1 [ECO:0000332] RNAseq introns :: single sample supports …
Ncf1	Ncf1	Ncf1	chr5:134220052-134229625	B2-minus_B5-minus_B6-minus	B3-plus_B4-plus_B7-plus	OK	0.891462	1.90958	1.09901	2.14208	2.08065	0.0004	0.00194094	yes	-//neutrophil cytosol factor 1 isoform a//neutrophil cytosol factor 1 isoform b//neutrophil cytosolic factor 1	NM_001286037//NM_010876//NM_053734//NR_104383	166690.0	RNA//mRNA	-//Complete3End//Unknown	-//involved in the regulation of arthritis severity in rats [RGD, Feb 2006]. Publication Note: This RefSeq record includes a subset of the publications that are available for this gene. Please see the Gene record to access additional publications. ##Evidence-Data-START## Transcript exon combination :: BC061810.1, AF547392.1 [ECO:0000332] RNAseq introns :: single sample supports all introns SAMD00…
Pde7b	Pde7b	Pde7b	chr10:20398003-20725068	B2-minus_B5-minus_B6-minus	B3-plus_B4-plus_B7-plus	OK	5.97902	12.8017	1.09835	2.1411	3.45379	5e-05	0.000313715	yes	cAMP-specific 3',5'-cyclic phosphodiesterase 7B//cAMP-specific 3',5'-cyclic phosphodiesterase 7B isoform 1//cAMP-specific 3',5'-cyclic phosphodiesterase 7B isoform 2	NM_001347366//NM_013875//NM_080894	165347.0	mRNA	Complete3End//Unknown	-//catalyzes the conversion of adenosine 3',5'-cyclic phosphate to adenosine 5'-phosphate [RGD, Feb 2006]. ##Evidence-Data-START## CDS exon combination :: AB057409.1 [ECO:0000331] RNAseq introns :: mixed/partial sample support SAMD00052296, SAMD00052297 [ECO:0000350] ##Evidence-Data-END##
Cxcl10	Cxcl10	Cxcl10	chr5:92331840-92414627	B2-minus_B5-minus_B6-minus	B3-plus_B4-plus_B7-plus	OK	1.08667	2.32638	1.09817	2.14083	0.393235	0.71135	0.797973	no	C-X-C motif chemokine 10 precursor//chemokine (C-X-C motif) ligand 10 precursor	NM_001281344//NM_021274//NM_139089	176452.0	mRNA	-//Unknown	-//induces DNA synthesis, cell proliferation, and cell migration in vascular smooth muscle cells; may play a role in vascular remodeling [RGD, Feb 2006]. Publication Note: This RefSeq record includes a subset of the publications that are available for this gene. Please see the Gene record to access additional publications. ##Evidence-Data-START## Transcript exon combination :: FQ225009.1, FQ22522…
Atp6v1b2	Atp6v1b2	Atp6v1b2	chr8:69037707-69113717	B2-minus_B5-minus_B6-minus	B3-plus_B4-plus_B7-plus	OK	46.7782	100.093	1.09743	2.13974	3.67466	5e-05	0.000313715	yes	V-type proton ATPase subunit B, brain isoform	NM_007509//NM_057213	21149.0	mRNA	Complete3End//Unknown	-//subunit of vacuolar H(+)-ATPase [RGD, Feb 2006]. ##Evidence-Data-START## Transcript exon combination :: BC085714.1, Y12635.1 [ECO:0000332] RNAseq introns :: mixed/partial sample support SAMD00052296, SAMD00052297 [ECO:0000350] ##Evidence-Data-END##
G6pdx	G6pdx	G6pdx	chrX:74393290-74453778	B2-minus_B5-minus_B6-minus	B3-plus_B4-plus_B7-plus	OK	64.2656	137.455	1.09684	2.13886	3.10985	5e-05	0.000313715	yes	glucose-6-phosphate 1-dehydrogenase X	NM_008062	180695.0	mRNA	-	-
Rnf223	Rnf223	Rnf223	chr4:156132169-156133419	B2-minus_B5-minus_B6-minus	B3-plus_B4-plus_B7-plus	OK	0.70926	1.51518	1.0951	2.13628	1.51833	0.009	0.0261568	yes	RING finger protein 223	NM_001220499	286145.0	mRNA	-	-
Gys2	Gys2	Gys2	chr6:142422612-142473109	B2-minus_B5-minus_B6-minus	B3-plus_B4-plus_B7-plus	OK	14.2791	30.4936	1.0946	2.13554	3.61441	5e-05	0.000313715	yes	glycogen [starch] synthase, liver	NM_013089//NM_145572	75816.0	mRNA	-//Complete3End	-//catalyzes the formation of 1,4-a-linked glucose chains in glycogen, the primary storage form of glucose [RGD, Feb 2006]. Sequence Note: The RefSeq transcript and protein were derived from genomic sequence to make the sequence consistent with the reference genome assembly. The genomic coordinates used for the transcript record were based on alignments. Publication Note: This RefSeq record inclu…
Tgoln1	Tgoln1,Tgoln2	Tgoln1,Tgoln2	chr6:72608420-72617000	B2-minus_B5-minus_B6-minus	B3-plus_B4-plus_B7-plus	OK	78.9067	168.292	1.09275	2.1328	3.3695	5e-05	0.000313715	yes	trans-Golgi network integral membrane protein 1 precursor	NM_009443	172570.0	mRNA	Complete3End	-
Ptplb	Ptplb	Ptplb	chr16:35022420-35109175	B2-minus_B5-minus_B6-minus	B3-plus_B4-plus_B7-plus	OK	31.5144	67.1846	1.09212	2.13187	3.68072	5e-05	0.000313715	yes	-	-	-	-	-	-
Litaf	Litaf	Litaf	chr16:10959272-10993121	B2-minus_B5-minus_B6-minus	B3-plus_B4-plus_B7-plus	OK	12.2296	26.0519	1.09101	2.13023	3.40997	5e-05	0.000313715	yes	lipopolysaccharide-induced tumor necrosis factor-alpha factor homolog	NM_001105735//NM_019980	173926.0	mRNA	Complete3End//Unknown	-//encodes a trancript which is upregulated in the uterus by estrogen [RGD, Feb 2006]. ##Evidence-Data-START## Transcript exon combination :: BC166851.1, FQ112013.1 [ECO:0000332] RNAseq introns :: single sample supports all introns SAMD00052296, SAMD00052297 [ECO:0000348] ##Evidence-Data-END##
Wdr92	Wdr92	Wdr92	chr11:17211892-17235200	B2-minus_B5-minus_B6-minus	B3-plus_B4-plus_B7-plus	OK	5.05752	10.7735	1.09098	2.13019	3.38881	5e-05	0.000313715	yes	WD repeat-containing protein 92	NM_001127559//NM_178909	182160.0	mRNA	-	-
Lrrc40	Lrrc40	Lrrc40	chr3:158036681-158067090	B2-minus_B5-minus_B6-minus	B3-plus_B4-plus_B7-plus	OK	4.20079	8.94563	1.09052	2.12951	3.03831	5e-05	0.000313715	yes	leucine-rich repeat-containing protein 40//leucine-rich repeat-containing protein 40 isoform a//leucine-rich repeat-containing protein 40 isoform b	NM_001034926//NM_001289524//NM_001289525//NM_024194	171224.0	mRNA	-//Complete3End	-
Mid1ip1	Mid1ip1	Mid1ip1	chrX:10717364-10719702	B2-minus_B5-minus_B6-minus	B3-plus_B4-plus_B7-plus	OK	22.0703	46.9768	1.08984	2.12851	3.48074	5e-05	0.000313715	yes	mid1-interacting protein 1	NM_001166635//NM_026524//NM_206950	171618.0	mRNA	-	-
Mirlet7bhg	Mirlet7bhg	Mirlet7bhg	chr15:85703772-85707524	B2-minus_B5-minus_B6-minus	B3-plus_B4-plus_B7-plus	OK	0.404431	0.86047	1.08923	2.12761	1.40176	0.01855	0.0469677	yes	-	-	-	-	-	-
Pdp2	Pdp2	Pdp2	chr8:104446718-104624396	B2-minus_B5-minus_B6-minus	B3-plus_B4-plus_B7-plus	OK	13.8062	29.374	1.08922	2.12759	2.94447	5e-05	0.000313715	yes	[Pyruvate dehydrogenase [acetyl-transferring]]-phosphatase 2, mitochondrial precursor//pyruvate dehydrogenase [acetyl-transferring]-phosphatase 2, mitochondrial	NM_001024606//NM_145091	180636.0	mRNA	-//Complete3End	-//catalyzes the dephosphorylation and reactivation of the pyruvate dehydrogenase complex; plays a role in carbohydrate utilization [RGD, Feb 2006]. ##Evidence-Data-START## Transcript exon combination :: CK357780.1, FM062313.1 [ECO:0000332] RNAseq introns :: single sample supports all introns SAMD00052296, SAMD00052297 [ECO:0000348] ##Evidence-Data-END##
Elovl5	Elovl5	Elovl5	chr9:77917364-77984519	B2-minus_B5-minus_B6-minus	B3-plus_B4-plus_B7-plus	OK	60.9992	129.732	1.08867	2.12678	3.60956	5e-05	0.000313715	yes	elongation of very long chain fatty acids protein 5	NM_134255//NM_134382	22621.0	mRNA	Complete3End//Unknown	-//human homolog is involved in the elongation of long-chain polyunsaturated fatty acids [RGD, Feb 2006]. ##Evidence-Data-START## Transcript exon combination :: AB071985.1, HQ404314.1 [ECO:0000332] RNAseq introns :: single sample supports all introns SAMD00052296, SAMD00052297 [ECO:0000348] ##Evidence-Data-END##
Atf6	Atf6	Atf6	chr1:170704456-170867771	B2-minus_B5-minus_B6-minus	B3-plus_B4-plus_B7-plus	OK	6.55348	13.9319	1.08806	2.12588	3.63302	5e-05	0.000313715	yes	Atf6, isoform A//Atf6, isoform B//Atf6, isoform C//cyclic AMP-dependent transcription factor ATF-6 alpha	NM_001081304//NM_001107196//NM_136315//NM_165423//NM_206023	177588.0	mRNA	-	-
Arhgap22	Arhgap22	Arhgap22	chr14:33216822-33369936	B2-minus_B5-minus_B6-minus	B3-plus_B4-plus_B7-plus	OK	0.382669	0.812706	1.08664	2.12378	1.65816	0.00575	0.0180743	yes	rho GTPase-activating protein 22	NM_001107297//NM_153800	177225.0	mRNA	-	-
Sik1	Sik1	Sik1	chr17:31844249-31855792	B2-minus_B5-minus_B6-minus	B3-plus_B4-plus_B7-plus	OK	20.5769	43.6848	1.08611	2.123	2.75545	5e-05	0.000313715	yes	serine/threonine-protein kinase SIK1	NM_010831//NM_021693	191988.0	mRNA	Complete3End//Unknown	-//inhibits CREB binding and transcription of cAMP-responsive element (CRE)-dependent genes Cyp11A and Star [RGD, Feb 2006]. Publication Note: This RefSeq record includes a subset of the publications that are available for this gene. Please see the Gene record to access additional publications. ##Evidence-Data-START## Transcript exon combination :: AB020480.1 [ECO:0000332] RNAseq introns :: mixed…
1700071M16Rik	1700071M16Rik	1700071M16Rik	chr17:43568450-43612201	B2-minus_B5-minus_B6-minus	B3-plus_B4-plus_B7-plus	OK	0.480029	1.01893	1.08586	2.12264	0.367497	0.5496	0.669202	no	-	NR_045444//NR_045445	415928.0	RNA	-	-
Irak2	Irak2	Irak2	chr6:113638466-113695027	B2-minus_B5-minus_B6-minus	B3-plus_B4-plus_B7-plus	OK	14.1725	30.0654	1.08501	2.12139	3.5485	5e-05	0.000313715	yes	interleukin-1 receptor-associated kinase-like 2//interleukin-1 receptor-associated kinase-like 2 isoform a//interleukin-1 receptor-associated kinase-like 2 isoform b	NM_001025422//NM_001113553//NM_172161	73933.0	mRNA	-//Complete3End	-
Apobec1	Apobec1	Apobec1	chr6:122577791-122602444	B2-minus_B5-minus_B6-minus	B3-plus_B4-plus_B7-plus	OK	1.80649	3.83106	1.08455	2.12072	2.40366	5e-05	0.000313715	yes	C->U-editing enzyme APOBEC-1	NM_001134391//NM_001281656//NM_012907//NM_031159	171484.0	mRNA	-//Unknown	-//required for post transcriptional editing of apolipoprotein B mRNA [RGD, Feb 2006]. Publication Note: This RefSeq record includes a subset of the publications that are available for this gene. Please see the Gene record to access additional publications. ##Evidence-Data-START## Transcript exon combination :: BC085335.1, L07114.1 [ECO:0000332] RNAseq introns :: single sample supports all intron…
Lipa	Lipa	Lipa	chr19:34492315-34527474	B2-minus_B5-minus_B6-minus	B3-plus_B4-plus_B7-plus	OK	42.075	89.0502	1.08166	2.11646	3.63131	5e-05	0.000313715	yes	lysosomal acid lipase/cholesteryl ester hydrolase precursor	NM_001111100//NM_012732//NM_021460	179574.0	mRNA	Complete3End//Unknown	-//hydrolase that is involved in intracellular degradation of cholesteryl esters and triglycerides; mutation in gene causes Wolman's disease [RGD, Feb 2006]. ##Evidence-Data-START## Transcript exon combination :: BC072532.1 [ECO:0000332] RNAseq introns :: single sample supports all introns SAMN01906352, SAMN01906355 [ECO:0000348] ##Evidence-Data-END##
9330159F19Rik	9330159F19Rik	9330159F19Rik	chr10:29211642-29230779	B2-minus_B5-minus_B6-minus	B3-plus_B4-plus_B7-plus	OK	0.304392	0.643955	1.08103	2.11555	1.86318	0.00215	0.00803754	yes	uncharacterized protein KIAA0408 homolog	NM_001162537	415064.0	mRNA	Complete3End	-
Ccdc132	Ccdc132	Ccdc132	chr6:3498392-3603531	B2-minus_B5-minus_B6-minus	B3-plus_B4-plus_B7-plus	OK	4.6346	9.80311	1.08079	2.1152	3.41271	5e-05	0.000313715	yes	-	-	-	-	-	-
Entpd7	Entpd7	Entpd7	chr19:43689688-43753000	B2-minus_B5-minus_B6-minus	B3-plus_B4-plus_B7-plus	OK	0.722211	1.5276	1.08077	2.11517	1.04571	0.0683	0.134924	no	ectonucleoside triphosphate diphosphohydrolase 7	NM_001107595//NM_053103	184890.0	mRNA	-	-
Anxa8	Anxa8	Anxa8	chr14:34051129-34102754	B2-minus_B5-minus_B6-minus	B3-plus_B4-plus_B7-plus	OK	2.9456	6.2304	1.08076	2.11515	2.53327	5e-05	0.000313715	yes	annexin A8//annexin A8 isoform 1//annexin A8 isoform 2	NM_001031654//NM_001281845//NM_013473	173159.0	mRNA	-//Complete3End	-
Plaa	Plaa	Plaa	chr4:94565138-94603247	B2-minus_B5-minus_B6-minus	B3-plus_B4-plus_B7-plus	OK	7.31998	15.4666	1.07924	2.11293	3.60642	5e-05	0.000313715	yes	phospholipase A-2-activating protein	NM_053866//NM_172695	185314.0	mRNA	Complete3End//Unknown	-//may play a role in phospholipase activation, production of prostaglandins, and regulation of inflammatory response [RGD, Feb 2006]. ##Evidence-Data-START## Transcript exon combination :: FQ211509.1, FQ223782.1 [ECO:0000332] RNAseq introns :: mixed/partial sample support SAMD00052296, SAMD00052297 [ECO:0000350] ##Evidence-Data-END##
Prkce	Prkce	Prkce	chr17:86167784-86657919	B2-minus_B5-minus_B6-minus	B3-plus_B4-plus_B7-plus	OK	7.16758	15.1399	1.0788	2.11227	3.52542	5e-05	0.000313715	yes	protein kinase C epsilon type	NM_011104//NM_017171	192635.0	mRNA	Complete3End//Unknown	-//has phospholipid and diacylglycerol-dependent activity; plays a role in ouabain induced Na+/K+-ATPase mediated signal transduction in cardiac myocytes [RGD, Feb 2006]. Publication Note: This RefSeq record includes a subset of the publications that are available for this gene. Please see the Gene record to access additional publications. ##Evidence-Data-START## Transcript exon combination :: AY…
E430025E21Rik	E430025E21Rik	E430025E21Rik	chr15:59331996-59374152	B2-minus_B5-minus_B6-minus	B3-plus_B4-plus_B7-plus	OK	7.34744	15.5071	1.07762	2.11054	3.54657	5e-05	0.000313715	yes	-	-	-	-	-	-
Fam105a	Fam105a	Fam105a	chr15:27655070-27681542	B2-minus_B5-minus_B6-minus	B3-plus_B4-plus_B7-plus	OK	0.444471	0.936354	1.07496	2.10667	1.7803	0.00255	0.00923431	yes	inactive ubiquitin thioesterase FAM105A//inactive ubiquitin thioesterase FAM105A isoform 1//inactive ubiquitin thioesterase FAM105A isoform 2//inactive ubiquitin thioesterase FAM105A isoform 3	NM_001037648//NM_001242423//NM_001242424//NM_198301	178697.0	mRNA	-//Complete3End	-
Ccnb2	Ccnb2	Ccnb2	chr9:70407688-70421554	B2-minus_B5-minus_B6-minus	B3-plus_B4-plus_B7-plus	OK	0.32654	0.687736	1.0746	2.10613	1.37021	0.02615	0.0622801	no	G2/mitotic-specific cyclin-B2	NM_001009470//NM_001281383//NM_007630	21495.0	mRNA	-//Complete3End	-
Meis2	Meis2	Meis2	chr2:115861263-116065058	B2-minus_B5-minus_B6-minus	B3-plus_B4-plus_B7-plus	OK	1.89029	3.98066	1.0744	2.10585	2.89354	5e-05	0.000313715	yes	homeobox protein Meis2//homeobox protein Meis2 isoform 1//homeobox protein Meis2 isoform 10//homeobox protein Meis2 isoform 11//homeobox protein Meis2 isoform 12//homeobox protein Meis2 isoform 13//homeobox protein Meis2 isoform 14//homeobox protein Meis2 isoform 15//homeobox protein Meis2 isoform 2//homeobox protein Meis2 isoform 3//homeobox protein Meis2 isoform 4//homeobox protein Meis2 isofor…	NM_001107758//NM_001136072//NM_001159567//NM_001159568//NM_001159569//NM_001159570//NM_001346036//NM_001346038//NM_001346041//NM_001346044//NM_001346045//NM_001346047//NM_001346053//NM_001346055//NM_001346056//NM_010825	75108.0	mRNA	-//Complete3End	-//This gene encodes a homeobox protein belonging to the TALE ('three amino acid loop extension') family of homeodomain-containing proteins. TALE homeobox proteins are highly conserved transcriptional regulators and several members have been shown to be essential contributors to developmental programs. In mice, a knock-out of this gene leads to lethality at embryonic day 14, accompanied with hemo…
Ncoa1	Ncoa1	Ncoa1	chr12:4247361-4477182	B2-minus_B5-minus_B6-minus	B3-plus_B4-plus_B7-plus	OK	5.19566	10.9392	1.07413	2.10545	3.56762	5e-05	0.000313715	yes	nuclear receptor coactivator 1	NM_001108012//NM_010881	180527.0	mRNA	-//Complete3End	-
Cars	Cars	Cars	chr7:143557229-143600090	B2-minus_B5-minus_B6-minus	B3-plus_B4-plus_B7-plus	OK	6.31178	13.2832	1.07348	2.10451	3.3315	5e-05	0.000313715	yes	cysteine--tRNA ligase, cytoplasmic//cysteine--tRNA ligase, cytoplasmic isoform 1//cysteine--tRNA ligase, cytoplasmic isoform 2	NM_001106319//NM_001252593//NM_013742	176535.0	mRNA	-	-
Atg4c	Atg4c	Atg4c	chr4:99193933-99259787	B2-minus_B5-minus_B6-minus	B3-plus_B4-plus_B7-plus	OK	4.82014	10.1422	1.07322	2.10413	3.17161	5e-05	0.000313715	yes	cysteine protease ATG4C	NM_001107948//NM_001145967//NM_175029	179649.0	mRNA	-//Complete3End	-
Nnat	Nnat	Nnat	chr2:157556361-157566361	B2-minus_B5-minus_B6-minus	B3-plus_B4-plus_B7-plus	OK	16.5819	34.8742	1.07255	2.10315	1.02443	0.1411	0.2401	no	-//neuronatin//neuronatin isoform 3//neuronatin isoform alpha//neuronatin isoform beta//neuronatin isoform c//neuronatin isoform d//neuronatin isoform e	NM_001270867//NM_001281938//NM_001291128//NM_001291129//NM_001291130//NM_010923//NM_053601//NM_180960//NM_181687//NR_073089	77422.0	RNA//mRNA	-//Complete3End//Unknown	-//may play a role in early postnatal brain development [RGD, Feb 2006].
Rnpc3	Rnpc3	Rnpc3	chr3:113605066-113630149	B2-minus_B5-minus_B6-minus	B3-plus_B4-plus_B7-plus	OK	6.57999	13.8338	1.07204	2.1024	3.1653	5e-05	0.000313715	yes	RNA-binding protein 40//RNA-binding protein 40 isoform a//RNA-binding protein 40 isoform b	NM_001038696//NM_001100810//NM_001287015//NM_026043	173648.0	mRNA	-	-
Edem1	Edem1	Edem1	chr6:108828640-108859356	B2-minus_B5-minus_B6-minus	B3-plus_B4-plus_B7-plus	OK	12.7044	26.6937	1.07117	2.10114	3.61598	5e-05	0.000313715	yes	ER degradation enhancer, mannosidase alpha-like 1, isoform A//ER degradation enhancer, mannosidase alpha-like 1, isoform B//ER degradation enhancer, mannosidase alpha-like 1, isoform C//ER degradation enhancer, mannosidase alpha-like 1, isoform D//ER degradation enhancer, mannosidase alpha-like 1, isoform E//ER degradation-enhancing alpha-mannosidase-like protein 1	NM_001246715//NM_001258554//NM_001272223//NM_001305279//NM_130603//NM_138677//NM_166914//NM_166915	174851.0	mRNA	-//Complete3End	-
Pdzd9	Pdzd9	Pdzd9	chr7:120635188-120670343	B2-minus_B5-minus_B6-minus	B3-plus_B4-plus_B7-plus	OK	0.523261	1.09932	1.07101	2.1009	0.0927129	0.39665	0.527953	no	PDZ domain-containing protein 9//PDZ domain-containing protein 9 isoform 1//PDZ domain-containing protein 9 isoform 2	NM_001024777//NM_001040136//NM_001040137	401832.0	mRNA	-	-
Zic4	Zic4	Zic4	chr9:91368971-91389348	B2-minus_B5-minus_B6-minus	B3-plus_B4-plus_B7-plus	OK	0.296261	0.622264	1.07066	2.10039	1.72091	0.0033	0.011414	yes	zinc finger protein ZIC 4	NM_001108176//NM_009576	183520.0	mRNA	-//Complete3End	-
Wdr7	Wdr7	Wdr7	chr18:63708694-63989759	B2-minus_B5-minus_B6-minus	B3-plus_B4-plus_B7-plus	OK	2.92803	6.14407	1.06926	2.09836	3.379	5e-05	0.000313715	yes	WD repeat-containing protein 7	NM_001014981//NM_023975	175670.0	mRNA	-//Complete3End	-
Nek4	Nek4	Nek4	chr14:30951487-30987401	B2-minus_B5-minus_B6-minus	B3-plus_B4-plus_B7-plus	OK	2.5357	5.31995	1.06903	2.09802	2.7942	5e-05	0.000313715	yes	serine/threonine-protein kinase Nek4//serine/threonine-protein kinase Nek4 isoform 1//serine/threonine-protein kinase Nek4 isoform 2	NM_001013134//NM_001308328//NM_011849	164719.0	mRNA	-//Complete3End	-
Cat	Cat	Cat	chr2:103453903-103485153	B2-minus_B5-minus_B6-minus	B3-plus_B4-plus_B7-plus	OK	262.626	550.715	1.0683	2.09696	3.1247	5e-05	0.000313715	yes	catalase	NM_001043447//NM_001172925//NM_001178069//NM_009804//NM_012520//NM_080483	41368.0	mRNA	-//Complete3End//Unknown	-//functions as a hydrogen peroxide:hydrogen peroxide reductase [RGD, Feb 2006]. Publication Note: This RefSeq record includes a subset of the publications that are available for this gene. Please see the Gene record to access additional publications. ##Evidence-Data-START## Transcript exon combination :: BC081853.1, M11670.1 [ECO:0000332] RNAseq introns :: single sample supports all introns SAMN…
Selplg	Selplg	Selplg	chr5:113817797-113830501	B2-minus_B5-minus_B6-minus	B3-plus_B4-plus_B7-plus	OK	1.26695	2.65605	1.06792	2.09641	2.16302	0.00025	0.00129776	yes	P-selectin glycoprotein ligand 1 precursor	NM_001013230//NM_009151	169646.0	mRNA	-//Complete3End	-
Gsr	Gsr	Gsr	chr8:33653237-33698162	B2-minus_B5-minus_B6-minus	B3-plus_B4-plus_B7-plus	OK	10.2757	21.5291	1.06705	2.09515	3.40683	5e-05	0.000313715	yes	glutathione reductase//glutathione reductase, mitochondrial precursor	NM_010344//NM_053906	76325.0	mRNA	Complete3End//Unknown	-//catalyzes the conversion of glutathione and NADP+ to glutathione disulfide and NADPH + H+; may play a role in spermatogenesis [RGD, Feb 2006]. Sequence Note: This RefSeq record was created from transcript and genomic sequence data to make the sequence consistent with the reference genome assembly. The genomic coordinates used for the transcript record were based on transcript alignments. Publi…
Ankrd13c	Ankrd13c	Ankrd13c	chr3:157947465-158006837	B2-minus_B5-minus_B6-minus	B3-plus_B4-plus_B7-plus	OK	13.6319	28.5486	1.06643	2.09425	3.5351	5e-05	0.000313715	yes	ankyrin repeat domain-containing protein 13C	NM_001013806//NM_001191570	180301.0	mRNA	-//Complete3End	-
A3galt2	A3galt2	A3galt2	chr4:128759257-128769298	B2-minus_B5-minus_B6-minus	B3-plus_B4-plus_B7-plus	OK	0.320472	0.671079	1.06628	2.09403	1.60901	0.00815	0.0240715	yes	alpha-1,3-galactosyltransferase 2	NM_001009819//NM_138524	180041.0	mRNA	-//Unknown	-//UDP-galactose: beta-d-galactosyl-1,4-glucosylceramide alpha-1, 3-galactosyltransferase; involved in the synthesis of the isoglobo-series of glycosphingolipids [RGD, Feb 2006]. ##Evidence-Data-START## Transcript exon combination :: BC061714.1, AF248543.1 [ECO:0000332] RNAseq introns :: single sample supports all introns SAMD00052297, SAMEA2689596 [ECO:0000348] ##Evidence-Data-END##
2010107G23Rik	2010107G23Rik	2010107G23Rik	chr10:62107655-62111013	B2-minus_B5-minus_B6-minus	B3-plus_B4-plus_B7-plus	OK	1.1295	2.36382	1.06544	2.0928	1.90376	0.0017	0.0066118	yes	uncharacterized protein C10orf35 homolog	NM_027251	175292.0	mRNA	-	-
Lpl	Lpl	Lpl	chr8:68880554-68906932	B2-minus_B5-minus_B6-minus	B3-plus_B4-plus_B7-plus	OK	711.745	1488.39	1.06432	2.09118	2.31633	5e-05	0.000313715	yes	lipoprotein lipase precursor	NM_001172978//NM_001281564//NM_008509//NM_012598	171325.0	mRNA	-//Complete3End//Unknown	-//lipase that hydrolyzes triglycerides; may be involved in the development of development of hypertriglyceridemia [RGD, Feb 2006]. Publication Note: This RefSeq record includes a subset of the publications that are available for this gene. Please see the Gene record to access additional publications. ##Evidence-Data-START## Transcript exon combination :: BC081836.1, L03294.1 [ECO:0000332] RNAseq…
L1cam	L1cam	L1cam	chrX:73853779-73880834	B2-minus_B5-minus_B6-minus	B3-plus_B4-plus_B7-plus	OK	1.61843	3.38258	1.06353	2.09004	2.91338	5e-05	0.000313715	yes	neural cell adhesion molecule L1 precursor	NM_008478//NM_017345	167661.0	mRNA	-//Unknown	-//member of the Ig superfamily of cell adhesion molecules; involved in neuronal cell development; neural cell adhesion molecule expressed in brain; isoform L1cs is a likely alternative splice variant expressed in the peripheral nervous system [RGD, Oct 2007]. Publication Note: This RefSeq record includes a subset of the publications that are available for this gene. Please see the Gene record to…
4833418N02Rik	4833418N02Rik	4833418N02Rik	chr17:87274885-87282814	B2-minus_B5-minus_B6-minus	B3-plus_B4-plus_B7-plus	OK	0.372853	0.779255	1.06349	2.08998	1.33891	0.0247	0.0594052	no	-	NR_015506	415431.0	RNA	Complete3End	-
D630032N06Rik	D630032N06Rik	D630032N06Rik	chr11:85235165-85238304	B2-minus_B5-minus_B6-minus	B3-plus_B4-plus_B7-plus	OK	0.390112	0.815098	1.06309	2.08939	0.98573	0.09365	0.1739	no	-	-	-	-	-	-
Wbscr27	Wbscr27	Wbscr27	chr5:134932372-134942637	B2-minus_B5-minus_B6-minus	B3-plus_B4-plus_B7-plus	OK	2.66811	5.57059	1.06201	2.08784	2.77573	5e-05	0.000313715	yes	Williams-Beuren syndrome chromosomal region 27 protein//Williams-Beuren syndrome chromosomal region 27 protein isoform 1//Williams-Beuren syndrome chromosomal region 27 protein isoform 2	NM_001109499//NM_001347490//NM_024479	169894.0	mRNA	-//Complete3End	-
Nme7	Nme7	Nme7	chr1:164307674-164458355	B2-minus_B5-minus_B6-minus	B3-plus_B4-plus_B7-plus	OK	2.65753	5.54585	1.06132	2.08684	1.22316	0.03405	0.0768497	no	nucleoside diphosphate kinase 7//nucleoside diphosphate kinase 7 isoform 1//nucleoside diphosphate kinase 7 isoform 2	NM_001293313//NM_138314//NM_138532//NM_178071	177194.0	mRNA	-//Complete3End//Unknown	-//nucleoside-diphosphate kinase important for purine and pyrimidine biosynthesis [RGD, Feb 2006]. ##Evidence-Data-START## Transcript exon combination :: AF202049.1, BC060314.1 [ECO:0000332] RNAseq introns :: single sample supports all introns SAMD00052296, SAMD00052297 [ECO:0000348] ##Evidence-Data-END##
Spg21	Spg21	Spg21	chr9:65460936-65488470	B2-minus_B5-minus_B6-minus	B3-plus_B4-plus_B7-plus	OK	24.9063	51.9335	1.06015	2.08516	3.57555	5e-05	0.000313715	yes	maspardin	NM_001006987//NM_138584	181245.0	mRNA	-	-
Nars	Nars	Nars	chr18:64499646-64516557	B2-minus_B5-minus_B6-minus	B3-plus_B4-plus_B7-plus	OK	25.7089	53.6032	1.06005	2.08501	3.54134	5e-05	0.000313715	yes	asparagine--tRNA ligase, cytoplasmic isoform 1//asparagine--tRNA ligase, cytoplasmic isoform 2	NM_001025635//NM_001142949//NM_001142950//NM_027350	178811.0	mRNA	Complete3End	-
Hmga1-rs1	Hmga1-rs1	Hmga1-rs1	chr17:27556573-27563672	B2-minus_B5-minus_B6-minus	B3-plus_B4-plus_B7-plus	OK	6.82505	14.2235	1.05936	2.08401	1.72225	0.00315	0.0109668	yes	high mobility group protein HMG-I/HMG-Y isoform 1//high mobility group protein HMG-I/HMG-Y isoform 2	NM_001166476//NM_001166477	407306.0	mRNA	Complete3End	-
Sfxn1	Sfxn1	Sfxn1	chr13:54071844-54108345	B2-minus_B5-minus_B6-minus	B3-plus_B4-plus_B7-plus	OK	47.0317	98.0132	1.05934	2.08398	3.51359	5e-05	0.000313715	yes	sideroflexin-1	NM_001012213//NM_027324	166008.0	mRNA	-	-
Senp7	Senp7	Senp7	chr16:56075408-56190011	B2-minus_B5-minus_B6-minus	B3-plus_B4-plus_B7-plus	OK	2.14901	4.47077	1.05685	2.08039	2.42965	0.00015	0.000831967	yes	sentrin-specific protease 7//sentrin-specific protease 7 isoform 1//sentrin-specific protease 7 isoform 3//sentrin-specific protease 7 isoform 4//sentrin-specific protease 7 isoform 5	NM_001003972//NM_001003973//NM_001105888//NM_001304503//NM_025483	179577.0	mRNA	-//Complete3End//Unknown	-//This gene encodes a SUMO deconjugating enzyme of the Sentrin/SUMO-specific protease (SENP) family. The encoded protein is a protease that exhibits deSUMOylating activity towards proteins involved in chromatin remodeling and promotes chromatin relaxation for DNA repair or transcription. Alternative splicing of this gene results in multiple transcript variants. [provided by RefSeq, Jan 2015].
Cx3cl1	Cx3cl1	Cx3cl1	chr8:94772179-94782426	B2-minus_B5-minus_B6-minus	B3-plus_B4-plus_B7-plus	OK	2.39441	4.97992	1.05645	2.07981	2.64188	5e-05	0.000313715	yes	fractalkine precursor	NM_009142//NM_134455	170260.0	mRNA	Complete3End//Unknown	-//chemokine that binds its receptor CX3CR1; induces chemotaxis and increased intracellular calcium levels in microglia [RGD, Feb 2006]. Publication Note: This RefSeq record includes a subset of the publications that are available for this gene. Please see the Gene record to access additional publications. ##Evidence-Data-START## Transcript exon combination :: AF030358.2, BC070938.1 [ECO:0000332]…
Casc4	Casc4	Casc4	chr2:121866969-121936207	B2-minus_B5-minus_B6-minus	B3-plus_B4-plus_B7-plus	OK	1.25425	2.6069	1.05551	2.07845	2.51996	5e-05	0.000313715	yes	protein CASC4//protein CASC4 isoform 1//protein CASC4 isoform 2//protein CASC4 isoform 3//protein CASC4 isoform 4//protein CASC4 isoform 5	NM_001205369//NM_001205370//NM_001205371//NM_001271283//NM_177054//NM_199038	176551.0	mRNA	-//Complete3End	-
Mob1a	Mob1a	Mob1a	chr6:83326038-83340949	B2-minus_B5-minus_B6-minus	B3-plus_B4-plus_B7-plus	OK	14.5354	30.2021	1.05508	2.07783	3.3177	5e-05	0.000313715	yes	MOB kinase activator 1A	NM_001033891//NM_145571	402288.0	mRNA	-	-
Vwa8	Vwa8	Vwa8	chr14:78849177-79202310	B2-minus_B5-minus_B6-minus	B3-plus_B4-plus_B7-plus	OK	47.2192	97.9778	1.05308	2.07496	3.14227	5e-05	0.000313715	yes	von Willebrand factor A domain-containing protein 8 isoform 1 precursor//von Willebrand factor A domain-containing protein 8 isoform 2 precursor	NM_027906//NM_173758	414559.0	mRNA	Complete3End	-
Ccl19	Ccl19	Ccl19	chr4_JH584294_random:102333-104327	B2-minus_B5-minus_B6-minus	B3-plus_B4-plus_B7-plus	OK	0.723888	1.50115	1.05223	2.07373	1.26195	0.0384	0.0845957	no	C-C motif chemokine 19 precursor	NM_001108661//NM_011888	175358.0	mRNA	-	-
Plscr2	Plscr2	Plscr2	chr9:92275601-92297752	B2-minus_B5-minus_B6-minus	B3-plus_B4-plus_B7-plus	OK	0.519184	1.07627	1.05172	2.073	1.60078	0.0053	0.0168978	yes	phospholipid scramblase 2	NM_001014094//NM_001195084//NM_008880	171056.0	mRNA	-	-
Vps53	Vps53	Vps53	chr11:76046225-76179630	B2-minus_B5-minus_B6-minus	B3-plus_B4-plus_B7-plus	OK	6.12314	12.6886	1.05119	2.07224	3.28528	5e-05	0.000313715	yes	vacuolar protein sorting 53//vacuolar protein sorting-associated protein 53 homolog	NM_001105813//NM_026664//NM_134981	176965.0	mRNA	-	-
Copb2	Copb2	Copb2	chr9:98563730-98588375	B2-minus_B5-minus_B6-minus	B3-plus_B4-plus_B7-plus	OK	22.7717	47.1743	1.05076	2.07162	3.53574	5e-05	0.000313715	yes	coatomer subunit beta'	NM_015827//NM_021765	172202.0	mRNA	-//Unknown	-//acts as a receptor for activated protein kinase C epsilon; may play a role in vesicle mediated transport [RGD, Feb 2006]. ##Evidence-Data-START## Transcript exon combination :: AF002705.1 [ECO:0000332] RNAseq introns :: mixed/partial sample support SAMD00052296, SAMD00052297 [ECO:0000350] ##Evidence-Data-END##
4930519F09Rik	4930519F09Rik	4930519F09Rik	chr10:28921962-28923507	B2-minus_B5-minus_B6-minus	B3-plus_B4-plus_B7-plus	OK	0.344296	0.713032	1.05032	2.07099	1.38502	0.02005	0.0501565	no	-	NR_033601	407752.0	RNA	-	-
Hspa9	Hspa9	Hspa9	chr18:34937414-34954351	B2-minus_B5-minus_B6-minus	B3-plus_B4-plus_B7-plus	OK	339.896	703.422	1.0493	2.06952	2.78647	5e-05	0.000313715	yes	stress-70 protein, mitochondrial	NM_001100658//NM_001246829//NM_010481	21560.0	mRNA	-//Complete3End	-
Phospho1	Phospho1	Phospho1	chr11:95824499-95845731	B2-minus_B5-minus_B6-minus	B3-plus_B4-plus_B7-plus	OK	22.4259	46.4041	1.04909	2.06922	0.930277	0.1092	0.196159	no	phosphoethanolamine/phosphocholine phosphatase	NM_001105833//NM_153104	186510.0	mRNA	-//Complete3End	-
Sik2	Sik2	Sik2	chr9:50856923-51009073	B2-minus_B5-minus_B6-minus	B3-plus_B4-plus_B7-plus	OK	40.1548	83.0606	1.04859	2.06851	2.50615	5e-05	0.000313715	yes	Salt-inducible kinase 2//serine/threonine-protein kinase SIK2	NM_130616//NM_178710	192268.0	mRNA	-	-
Sqstm1	Sqstm1	Sqstm1	chr11:50200151-50210820	B2-minus_B5-minus_B6-minus	B3-plus_B4-plus_B7-plus	OK	145.233	300.314	1.0481	2.06781	3.35562	5e-05	0.000313715	yes	sequestosome-1 isoform 1//sequestosome-1 isoform 2	NM_001290769//NM_011018//NM_175843//NM_181550	22605.0	mRNA	Complete3End//Unknown	-//interacts with PKC-zeta and GABA(C) receptors to form ternary postsynaptic complex in the retina [RGD, Feb 2006].
Klhl24	Klhl24	Klhl24	chr16:20097553-20127744	B2-minus_B5-minus_B6-minus	B3-plus_B4-plus_B7-plus	OK	12.5113	25.8643	1.04773	2.06728	3.54141	5e-05	0.000313715	yes	kelch-like protein 24	NM_029436//NM_181473	174411.0	mRNA	-	-
Lipg	Lipg	Lipg	chr18:74939321-74961263	B2-minus_B5-minus_B6-minus	B3-plus_B4-plus_B7-plus	OK	3.59508	7.43141	1.04761	2.06711	3.03528	5e-05	0.000313715	yes	endothelial lipase precursor	NM_001012741//NM_010720	170985.0	mRNA	-	-
Col20a1	Col20a1	Col20a1	chr2:180986534-181017540	B2-minus_B5-minus_B6-minus	B3-plus_B4-plus_B7-plus	OK	3.40723	7.04253	1.04749	2.06694	3.12947	5e-05	0.000313715	yes	collagen alpha-1(XX) chain precursor	NM_028518	173480.0	mRNA	Complete3End	-
Dhcr7	Dhcr7	Dhcr7	chr7:143823166-143848410	B2-minus_B5-minus_B6-minus	B3-plus_B4-plus_B7-plus	OK	11.8297	24.4343	1.04649	2.0655	3.3146	5e-05	0.000313715	yes	7-dehydrocholesterol reductase	NM_007856//NM_022389	165774.0	mRNA	-//Unknown	-//catalyzes the reduction of 7-dehydrocholesterol and involved in cholesterol biosynthesis [RGD, Feb 2006]. ##Evidence-Data-START## Transcript exon combination :: AF272393.1 [ECO:0000332] RNAseq introns :: single sample supports all introns SAMD00052296, SAMD00052297 [ECO:0000348] ##Evidence-Data-END##
Tbl1x	Tbl1x	Tbl1x	chrX:77511226-77660265	B2-minus_B5-minus_B6-minus	B3-plus_B4-plus_B7-plus	OK	8.65103	17.8631	1.04604	2.06485	3.30527	5e-05	0.000313715	yes	F-box-like/WD repeat-containing protein TBL1X	NM_001106964//NM_020601	177536.0	mRNA	-	-
Spi1	Spi1	Spi1	chr2:91096796-91115756	B2-minus_B5-minus_B6-minus	B3-plus_B4-plus_B7-plus	OK	2.20717	4.55684	1.04584	2.06456	1.98411	0.00125	0.00511009	yes	transcription factor PU.1//trypsin inhibitor precursor	NM_001005892//NM_001043579//NM_011355	279734.0	mRNA	-	-
Mgst2	Mgst2	Mgst2	chr3:51661192-51682675	B2-minus_B5-minus_B6-minus	B3-plus_B4-plus_B7-plus	OK	7.52143	15.5213	1.04517	2.06361	2.15488	0.0001	0.000586353	yes	microsomal glutathione S-transferase 2//microsomal glutathione S-transferase 2 isoform 1//microsomal glutathione S-transferase 2 isoform 2	NM_001106430//NM_001310482//NM_174995	184739.0	mRNA	-//Complete3End	-
Epm2a	Epm2a	Epm2a	chr10:11343444-11457477	B2-minus_B5-minus_B6-minus	B3-plus_B4-plus_B7-plus	OK	4.07706	8.40847	1.04431	2.06239	2.13374	0.00025	0.00129776	yes	laforin	NM_001276762//NM_010146	164887.0	mRNA	-//Unknown	-//encodes a dual-specificity phosphatase (DSP) named laforin [RGD, Feb 2006]. Sequence Note: The RefSeq transcript and protein were derived from genomic sequence to make the sequence consistent with the reference genome assembly. The genomic coordinates used for the transcript record were based on alignments. ##Evidence-Data-START## Transcript exon combination :: AF347030.1 [ECO:0000332] RNAseq …
Prkaa1	Prkaa1	Prkaa1	chr15:5143860-5181899	B2-minus_B5-minus_B6-minus	B3-plus_B4-plus_B7-plus	OK	9.27448	19.1213	1.04384	2.06171	3.51826	5e-05	0.000313715	yes	5'-AMP-activated protein kinase catalytic subunit alpha-1	NM_001013367//NM_019142	170968.0	mRNA	Complete3End	-//catalytic subunit of AMP-activated protein kinase; phosphorylates hepatic acetyl-CoA carboxylase and adipose hormone-sensitive lipase [RGD, Feb 2006]. Sequence Note: This RefSeq record was created from transcript and genomic sequence data to make the sequence consistent with the reference genome assembly. The genomic coordinates used for the transcript record were based on transcript alignment…
Mkln1	Mkln1	Mkln1	chr6:31398827-31509477	B2-minus_B5-minus_B6-minus	B3-plus_B4-plus_B7-plus	OK	13.5823	27.9915	1.04326	2.06088	3.50865	5e-05	0.000313715	yes	muskelin	NM_013791//NM_031359	173272.0	mRNA	-//Unknown	-//human homolog may mediate cell spreading via communication with extracellular matrix component thrombospondin-1 [RGD, Feb 2006]. ##Evidence-Data-START## Transcript exon combination :: AB046442.1 [ECO:0000332] RNAseq introns :: single sample supports all introns SAMD00052296, SAMD00052297 [ECO:0000348] ##Evidence-Data-END##
Gnai1	Gnai1	Gnai1	chr5:18265134-18360413	B2-minus_B5-minus_B6-minus	B3-plus_B4-plus_B7-plus	OK	7.11944	14.6715	1.04318	2.06077	3.35336	5e-05	0.000313715	yes	guanine nucleotide-binding protein G(i) subunit alpha-1	NM_001172953//NM_001244056//NM_010305//NM_013145	185170.0	mRNA	-//Unknown	-//plays a role in presynaptic inhibition and regulation of synaptic transmission [RGD, Feb 2006]. Publication Note: This RefSeq record includes a subset of the publications that are available for this gene. Please see the Gene record to access additional publications. ##Evidence-Data-START## Transcript exon combination :: M17527.1 [ECO:0000332] RNAseq introns :: mixed/partial sample support SAMD…
Atp4b	Atp4b	Atp4b	chr8:13386208-13396778	B2-minus_B5-minus_B6-minus	B3-plus_B4-plus_B7-plus	OK	1.40409	2.89161	1.04224	2.05942	1.83638	0.00215	0.00803754	yes	potassium-transporting ATPase subunit beta	NM_009724//NM_012510	184171.0	mRNA	-//Unknown	-//subunit of ATP dependent pump that catalyzes the exchange of H+ and K+; involved in secretion of stomach acids [RGD, Feb 2006]. ##Evidence-Data-START## Transcript exon combination :: M35535.1, M55655.1 [ECO:0000332] RNAseq introns :: mixed/partial sample support SAMEA2689601, SAMN02642675 [ECO:0000350] ##Evidence-Data-END##
Fam63b	Fam63b	Fam63b	chr9:70599013-70657174	B2-minus_B5-minus_B6-minus	B3-plus_B4-plus_B7-plus	OK	4.95321	10.1956	1.04151	2.05838	3.45915	5e-05	0.000313715	yes	ubiquitin carboxyl-terminal hydrolase MINDY-2	NM_172772	279795.0	mRNA	Complete3End	-
Rbm3os	Rbm3os	Rbm3os	chrX:8138974-8147963	B2-minus_B5-minus_B6-minus	B3-plus_B4-plus_B7-plus	OK	0.431349	0.886582	1.0394	2.05537	0.244109	0.62	0.72748	no	-	NR_033561	416448.0	RNA	-	-
Gm9079	Gm9079	Gm9079	chr10:122078111-122079879	B2-minus_B5-minus_B6-minus	B3-plus_B4-plus_B7-plus	OK	0.447115	0.918662	1.03889	2.05464	1.54293	0.0101	0.0288202	yes	-	NR_004052	407229.0	RNA	Complete3End	-
Mt1	Mt1	Mt1	chr8:94179088-94180327	B2-minus_B5-minus_B6-minus	B3-plus_B4-plus_B7-plus	OK	875.26	1797.86	1.0385	2.05409	3.3574	5e-05	0.000313715	yes	metallothionein-1//methyltransferase 1	NM_001134228//NM_001244576//NM_013602//NM_138826	175913.0	mRNA	-//Unknown	-//may play a role in protecting the ovarian tissues from oxidative stress [RGD, Feb 2006]. Publication Note: This RefSeq record includes a subset of the publications that are available for this gene. Please see the Gene record to access additional publications. ##Evidence-Data-START## Transcript exon combination :: J00750.1, BC058442.1 [ECO:0000332] RNAseq introns :: single sample supports all i…
A630076J17Rik	A630076J17Rik	A630076J17Rik	chr3:107230613-107234031	B2-minus_B5-minus_B6-minus	B3-plus_B4-plus_B7-plus	OK	0.320643	0.658483	1.03818	2.05363	0.893147	0.16625	0.272786	no	uncharacterized protein LOC319929	NM_001256174	414639.0	mRNA	-	-
Ncoa7	Ncoa7	Ncoa7	chr10:30645581-30803107	B2-minus_B5-minus_B6-minus	B3-plus_B4-plus_B7-plus	OK	3.4316	7.04393	1.0375	2.05267	2.84865	5e-05	0.000313715	yes	nuclear receptor coactivator 7 isoform 1//nuclear receptor coactivator 7 isoform 2	NM_001111267//NM_172495	177489.0	mRNA	-	-
Mocos	Mocos	Mocos	chr18:24653690-24701556	B2-minus_B5-minus_B6-minus	B3-plus_B4-plus_B7-plus	OK	4.34733	8.91565	1.03621	2.05083	2.97194	5e-05	0.000313715	yes	molybdenum cofactor sulfurase	NM_001108425//NM_026779	183333.0	mRNA	-	-
Slc39a11	Slc39a11	Slc39a11	chr11:113244854-113565815	B2-minus_B5-minus_B6-minus	B3-plus_B4-plus_B7-plus	OK	4.55576	9.33685	1.03524	2.04946	2.96427	5e-05	0.000313715	yes	zinc transporter ZIP11//zinc transporter ZIP11 isoform 1//zinc transporter ZIP11 isoform 2	NM_001013042//NM_001166503//NM_027216	171721.0	mRNA	-//Complete3End	-
Snhg5	Snhg5	Snhg5	chr9:88521052-88522897	B2-minus_B5-minus_B6-minus	B3-plus_B4-plus_B7-plus	OK	11.1222	22.7924	1.03511	2.04927	2.83431	5e-05	0.000313715	yes	-	NR_040721	415515.0	RNA	-	-
Atp10a	Atp10a	Atp10a	chr7:58658201-58829426	B2-minus_B5-minus_B6-minus	B3-plus_B4-plus_B7-plus	OK	0.428836	0.878235	1.03418	2.04795	1.92986	0.0009	0.00388007	yes	probable phospholipid-transporting ATPase VA	NM_001141935//NM_009728	175472.0	mRNA	-//Complete3End	-
Pds5a	Pds5a	Pds5a	chr5:65615259-65697856	B2-minus_B5-minus_B6-minus	B3-plus_B4-plus_B7-plus	OK	6.36154	13.0274	1.0341	2.04784	3.36338	5e-05	0.000313715	yes	sister chromatid cohesion protein PDS5 homolog A	NM_001081321//NM_001083624	174412.0	mRNA	-	-
Cse1l	Cse1l	Cse1l	chr2:166906095-166946389	B2-minus_B5-minus_B6-minus	B3-plus_B4-plus_B7-plus	OK	8.23713	16.8582	1.03324	2.04661	3.40482	5e-05	0.000313715	yes	exportin-2	NM_001108607//NM_023565	353010.0	mRNA	-//Complete3End	-
Utp14b	Utp14b	Utp14b	chr1:78657824-78707743	B2-minus_B5-minus_B6-minus	B3-plus_B4-plus_B7-plus	OK	0.825811	1.68944	1.03266	2.04579	1.07548	0.0666	0.132305	no	U3 small nucleolar RNA-associated protein 14 homolog B	NM_001001981//NM_001136226	185415.0	mRNA	Complete3End	-
Kbtbd8	Kbtbd8	Kbtbd8	chr6:95117879-95129793	B2-minus_B5-minus_B6-minus	B3-plus_B4-plus_B7-plus	OK	0.529561	1.08307	1.03226	2.04522	2.01447	0.0009	0.00388007	yes	kelch repeat and BTB domain-containing protein 8//kelch repeat and BTB domain-containing protein 8 isoform a//kelch repeat and BTB domain-containing protein 8 isoform b	NM_001008785//NM_001102670//NM_001109250	181658.0	mRNA	Complete3End	-
Ift88	Ift88	Ift88	chr14:57424070-57517936	B2-minus_B5-minus_B6-minus	B3-plus_B4-plus_B7-plus	OK	1.51568	3.09789	1.03132	2.04389	2.43282	5e-05	0.000313715	yes	intraflagellar transport protein 88 homolog	NM_001107266//NM_009376	173032.0	mRNA	-//Complete3End	-
6720489N17Rik	6720489N17Rik	6720489N17Rik	chr13:62603014-62624182	B2-minus_B5-minus_B6-minus	B3-plus_B4-plus_B7-plus	OK	0.452553	0.924738	1.03096	2.04338	1.73271	0.00275	0.00981052	yes	uncharacterized protein LOC211378 isoform 1//uncharacterized protein LOC211378 isoform 2	NM_001324406//NM_173381	352934.0	mRNA	Complete3End	-
Eda2r	Eda2r	Eda2r	chrX:97333840-97377209	B2-minus_B5-minus_B6-minus	B3-plus_B4-plus_B7-plus	OK	0.321058	0.654872	1.02838	2.03973	1.60072	0.0073	0.0219379	yes	tumor necrosis factor receptor superfamily member 27	NM_001161432//NM_001161433//NM_175540	182952.0	mRNA	Complete3End	-
Zfp934	Zfp934	Zfp934	chr13:62516796-62558599	B2-minus_B5-minus_B6-minus	B3-plus_B4-plus_B7-plus	OK	0.383035	0.781275	1.02835	2.0397	1.58974	0.0059	0.0184183	yes	zinc finger protein 934 isoform 1//zinc finger protein 934 isoform 2	NM_001162911//NM_175252	407322.0	mRNA	-	-
1700001O22Rik	1700001O22Rik	1700001O22Rik	chr2:30795562-30803664	B2-minus_B5-minus_B6-minus	B3-plus_B4-plus_B7-plus	OK	0.456471	0.931023	1.02829	2.03961	1.15173	0.03155	0.0724414	no	-//uncharacterized protein C9orf50 homolog	NM_198000//NR_028486//NR_028487	174790.0	RNA//mRNA	-	-
Ppm1a	Ppm1a	Ppm1a	chr12:72761210-72794940	B2-minus_B5-minus_B6-minus	B3-plus_B4-plus_B7-plus	OK	52.9429	107.889	1.02704	2.03784	3.41373	5e-05	0.000313715	yes	protein phosphatase 1A	NM_008910//NM_017038	172513.0	mRNA	-//Complete3End	-
Tapt1	Tapt1	Tapt1	chr5:44175161-44226606	B2-minus_B5-minus_B6-minus	B3-plus_B4-plus_B7-plus	OK	15.9921	32.5806	1.02665	2.03729	3.47506	5e-05	0.000313715	yes	transmembrane anterior posterior transformation protein 1	NM_173764	182129.0	mRNA	-	-
Arc	Arc	Arc	chr15:74669080-74672570	B2-minus_B5-minus_B6-minus	B3-plus_B4-plus_B7-plus	OK	1.40744	2.86655	1.02624	2.03671	2.22876	0.00015	0.000831967	yes	activity-regulated cytoskeleton-associated protein	NM_001276684//NM_018790//NM_019361	139973.0	mRNA	-//Unknown	-//may play a role in neuronal plasticity, long-term potentiation, and memory consolidation [RGD, Feb 2006]. Publication Note: This RefSeq record includes a subset of the publications that are available for this gene. Please see the Gene record to access additional publications. ##RefSeq-Attributes-START## NMD candidate :: PMID: 7857651 ##RefSeq-Attributes-END## ##Evidence-Data-START## Transcript…
Nsf	Nsf	Nsf	chr11:103821782-103954056	B2-minus_B5-minus_B6-minus	B3-plus_B4-plus_B7-plus	OK	6.93396	14.119	1.02589	2.03621	3.34069	5e-05	0.000313715	yes	vesicle-fusing ATPase	NM_001159913//NM_001310283//NM_008740//NM_021748	172175.0	mRNA	-//Unknown	-//binds AMPA receptor GluR2 subunit and acts to disrupt GluR2-PICK1 interactions; may play a role in AMPA receptor trafficking and stabilization [RGD, Feb 2006]. Publication Note: This RefSeq record includes a subset of the publications that are available for this gene. Please see the Gene record to access additional publications. ##Evidence-Data-START## Transcript exon combination :: FQ211783.1…
Hmga1	Hmga1	Hmga1	chr17:27556573-27563672	B2-minus_B5-minus_B6-minus	B3-plus_B4-plus_B7-plus	OK	7.23905	14.7173	1.02364	2.03304	1.84109	0.00405	0.0135227	yes	high mobility group protein HMG-I/HMG-Y//high mobility group protein HMG-I/HMG-Y isoform a//high mobility group protein HMG-I/HMG-Y isoform b//high mobility group protein HMG-I/HMG-Y isoform c//high mobility group protein HMG-I/HMG-Y isoform d//high mobility group protein HMG-I/HMG-Y isoform e	NM_001025427//NM_001039356//NM_001166535//NM_001166536//NM_001166537//NM_001166539//NM_001166540//NM_001166541//NM_001166542//NM_001166543//NM_001166544//NM_001166545//NM_001166546//NM_001244028//NM_016660//NM_139327	166598.0	mRNA	-//Complete3End//Unknown	-//This locus encodes a member of the nuclear, non-histone high mobility group protein family. This architectural transcription factor binds to A-T rich DNA sequences and participates in enhanceosome formation, chromatin remodeling and regulation of transcription. This protein functions in many cellular processes, including cell growth and differentiation. Alternatively spliced transcript variant…
Syk	Syk	Syk	chr13:52583436-52648792	B2-minus_B5-minus_B6-minus	B3-plus_B4-plus_B7-plus	OK	1.12622	2.28951	1.02355	2.03292	2.50041	0.0001	0.000586353	yes	tyrosine-protein kinase SYK	NM_001198977//NM_011518//NM_012758	180313.0	mRNA	Complete3End//Unknown	-//plays a role in cCbl-mediated ubiquitination and down-regulation by protein degradation of FcepsilonRI, a high affinity receptor for IgE [RGD, Feb 2006]. Publication Note: This RefSeq record includes a subset of the publications that are available for this gene. Please see the Gene record to access additional publications. ##Evidence-Data-START## Transcript exon combination :: U21684.1 [ECO:00…
Ctla2a	Ctla2a	Ctla2a	chr13:60934154-60936625	B2-minus_B5-minus_B6-minus	B3-plus_B4-plus_B7-plus	OK	9.10101	18.496	1.02311	2.0323	2.92771	5e-05	0.000313715	yes	protein CTLA-2-alpha//protein CTLA-2-alpha isoform a precursor//protein CTLA-2-alpha isoform b	NM_001109115//NM_001145799//NM_007796	169716.0	mRNA	-//Complete3End	-
Dars	Dars	Dars	chr1:128363706-128417416	B2-minus_B5-minus_B6-minus	B3-plus_B4-plus_B7-plus	OK	21.0941	42.8411	1.02216	2.03095	3.40992	5e-05	0.000313715	yes	aspartate--tRNA ligase, cytoplasmic//aspartate--tRNA ligase, cytoplasmic isoform 1//aspartate--tRNA ligase, cytoplasmic isoform 2	NM_053799//NM_145507//NM_177445	172519.0	mRNA	Complete3End//Unknown	-//the catalytic domain of rat liver aspartyl-tRNA synthetase [RGD, Feb 2006]. ##Evidence-Data-START## Transcript exon combination :: BC072534.1, J04487.1 [ECO:0000332] RNAseq introns :: mixed/partial sample support SAMD00052296, SAMD00052297 [ECO:0000350] ##Evidence-Data-END##
Tmem91	Tmem91	Tmem91	chr7:25669139-25675166	B2-minus_B5-minus_B6-minus	B3-plus_B4-plus_B7-plus	OK	0.316507	0.642688	1.02188	2.03056	0.703164	0.10605	0.192101	no	transmembrane protein 91 isoform 1//transmembrane protein 91 isoform 2//transmembrane protein 91 isoform 3	NM_001290497//NM_001290498//NM_177102	179656.0	mRNA	Complete3End	-
Kif22	Kif22	Kif22	chr7:127027730-127042420	B2-minus_B5-minus_B6-minus	B3-plus_B4-plus_B7-plus	OK	0.384289	0.780103	1.02147	2.02999	1.50934	0.01135	0.0316139	yes	kinesin-like protein KIF22	NM_001009645//NM_145588	171374.0	mRNA	-	-
Oaz3	Oaz3	Oaz3	chr3:94433165-94436616	B2-minus_B5-minus_B6-minus	B3-plus_B4-plus_B7-plus	OK	0.312838	0.634504	1.02021	2.02822	1.14337	0.05215	0.10848	no	ornithine decarboxylase antizyme 3//ornithine decarboxylase antizyme 3 isoform 1//ornithine decarboxylase antizyme 3 isoform 2	NM_001101018//NM_001290281//NM_001290447//NM_001290450//NM_001290483//NM_001290494//NM_001290499//NM_001290507//NM_001290668//NM_001291938//NM_001301426//NM_016901	262899.0	mRNA	Complete3End//FullLength//Unknown	The protein encoded by this gene belongs to the ornithine decarboxylase antizyme family, which plays a role in cell growth and proliferation by regulating intracellular polyamine levels. Expression of antizymes requires +1 ribosomal frameshifting, which is enhanced by high levels of polyamine in cells. Antizymes in turn bind to and inhibit ornithine decarboxylase (ODC), the key enzyme in polyamin…
Arhgap30	Arhgap30	Arhgap30	chr1:171388959-171410239	B2-minus_B5-minus_B6-minus	B3-plus_B4-plus_B7-plus	OK	0.790924	1.60349	1.0196	2.02736	2.27504	0.00035	0.00172665	yes	rho GTPase-activating protein 30	NM_001005508//NM_001109077	181149.0	mRNA	-//Complete3End	-
Homez	Homez	Homez	chr14:54852736-54864158	B2-minus_B5-minus_B6-minus	B3-plus_B4-plus_B7-plus	OK	0.968579	1.96307	1.01917	2.02675	2.44495	0.0001	0.000586353	yes	homeobox and leucine zipper protein Homez	NM_001177705//NM_152849//NM_183174	169879.0	mRNA	Complete3End//Unknown	-//a vertebrate homeobox gene [RGD, Feb 2006]. ##Evidence-Data-START## Transcript exon combination :: BC084701.1, BC085694.1 [ECO:0000332] RNAseq introns :: single sample supports all introns SAMEA2689604, SAMN02642708 [ECO:0000348] ##Evidence-Data-END##
Bmp2k	Bmp2k	Bmp2k	chr5:96997688-97111596	B2-minus_B5-minus_B6-minus	B3-plus_B4-plus_B7-plus	OK	1.7611	3.56653	1.01804	2.02517	2.80784	5e-05	0.000313715	yes	BMP-2-inducible protein kinase	NM_080708	182348.0	mRNA	-	-
Sgca	Sgca	Sgca	chr11:94962776-94976327	B2-minus_B5-minus_B6-minus	B3-plus_B4-plus_B7-plus	OK	1.84624	3.73872	1.01795	2.02505	1.9379	0.00155	0.00612202	yes	alpha-sarcoglycan precursor	NM_001107039//NM_001281663//NM_009161	192575.0	mRNA	-//Complete3End	-//This gene encodes a member of the sarcoglycan alpha/epsilon family of transmembrane proteins. The encoded protein is part of the dystrophin-glycoprotein complex which links the extracellular matrix to the cytoskeleton in muscle fibers. Disruption of this gene results in progressive muscular dystrophy and is associated with the development of embryonal rhabdomysarcoma. [provided by RefSeq, Dec …
Dpysl4	Dpysl4	Dpysl4	chr7:139086000-139101791	B2-minus_B5-minus_B6-minus	B3-plus_B4-plus_B7-plus	OK	0.395279	0.800336	1.01773	2.02474	1.56953	0.0098	0.0280586	yes	dihydropyrimidinase-related protein 4	NM_011993//NM_012933	185111.0	mRNA	-//Complete3End	-//protein that may regulate neuronal plasticity by transducing signals from semaphorins [RGD, Feb 2006]. ##Evidence-Data-START## Transcript exon combination :: U52103.1 [ECO:0000332] RNAseq introns :: single sample supports all introns SAMD00052296, SAMD00052297 [ECO:0000348] ##Evidence-Data-END##
Dis3l2	Dis3l2	Dis3l2	chr1:86703803-87050097	B2-minus_B5-minus_B6-minus	B3-plus_B4-plus_B7-plus	OK	3.30422	6.68383	1.01637	2.02282	2.86767	5e-05	0.000313715	yes	DIS3-like exonuclease 2 isoform 1//DIS3-like exonuclease 2 isoform 2	NM_001109007//NM_001172157//NM_001172159//NM_153530	177067.0	mRNA	Complete3End	-
Fbxo24	Fbxo24	Fbxo24	chr5:137612504-137625078	B2-minus_B5-minus_B6-minus	B3-plus_B4-plus_B7-plus	OK	0.89852	1.81529	1.01458	2.02031	1.83083	0.00305	0.0106948	yes	F-box only protein 24	NM_001107130//NM_027708	281453.0	mRNA	-	-
Xpot	Xpot	Xpot	chr10:121587379-121626316	B2-minus_B5-minus_B6-minus	B3-plus_B4-plus_B7-plus	OK	9.75959	19.7151	1.01441	2.02007	3.4235	5e-05	0.000313715	yes	exportin-T	NM_001081056//NM_001108102	182044.0	mRNA	-	-
Ubr3	Ubr3	Ubr3	chr2:69897245-70024013	B2-minus_B5-minus_B6-minus	B3-plus_B4-plus_B7-plus	OK	12.6793	25.6107	1.01427	2.01988	3.41106	5e-05	0.000313715	yes	E3 ubiquitin-protein ligase UBR3 isoform 2//E3 ubiquitin-protein ligase UBR3 isoform 3//Ubr3 ubiquitin ligase, isoform A//Ubr3 ubiquitin ligase, isoform B//Ubr3 ubiquitin ligase, isoform C	NM_001272388//NM_001272389//NM_001303033//NM_132200//NM_177783	181332.0	mRNA	-//Complete3End	-
Slc22a15	Slc22a15	Slc22a15	chr3:101855770-101924453	B2-minus_B5-minus_B6-minus	B3-plus_B4-plus_B7-plus	OK	1.98447	4.00701	1.01377	2.01918	2.9539	5e-05	0.000313715	yes	solute carrier family 22 member 15	NM_001039371//NM_001107707	186139.0	mRNA	-//Complete3End	-
Celsr2	Celsr2	Celsr2	chr3:108390847-108415494	B2-minus_B5-minus_B6-minus	B3-plus_B4-plus_B7-plus	OK	1.90978	3.85565	1.01357	2.0189	3.12323	5e-05	0.000313715	yes	cadherin EGF LAG seven-pass G-type receptor 2 isoform 1 precursor//cadherin EGF LAG seven-pass G-type receptor 2 isoform 2 precursor//cadherin EGF LAG seven-pass G-type receptor 2 precursor	NM_001004177//NM_001191110//NM_017392	164130.0	mRNA	Complete3End//Unknown	-//cell-cell adhesion molecule [RGD, Feb 2006]. Sequence Note: The RefSeq transcript and protein were derived from genomic sequence to make the sequence consistent with the reference genome assembly. The genomic coordinates used for the transcript record were based on alignments. ##Evidence-Data-START## Transcript exon combination :: AB011529.1 [ECO:0000332] RNAseq introns :: mixed/partial sample…
Abcc4	Abcc4	Abcc4	chr14:118482691-118706219	B2-minus_B5-minus_B6-minus	B3-plus_B4-plus_B7-plus	OK	6.59857	13.3199	1.01336	2.0186	3.23723	5e-05	0.000313715	yes	multidrug resistance-associated protein 4//multidrug resistance-associated protein 4 isoform 1//multidrug resistance-associated protein 4 isoform 2//multidrug resistance-associated protein 4 isoform 3	NM_001033336//NM_001163675//NM_001163676//NM_133411	49139.0	mRNA	Complete3End//Unknown	-//ATP-binding cassette (ABC) multiple drug resistance protein (MRP) that mediates reduced glutatione release from hepatocytes into blood by cotransport with monoanionic bile salts [RGD, Feb 2006]. Publication Note: This RefSeq record includes a subset of the publications that are available for this gene. Please see the Gene record to access additional publications. ##Evidence-Data-START## Transc…
5430435G22Rik	5430435G22Rik	5430435G22Rik	chr1:131688694-131713464	B2-minus_B5-minus_B6-minus	B3-plus_B4-plus_B7-plus	OK	1.14605	2.30981	1.0111	2.01545	2.07895	0.0006	0.00274588	yes	-	-	-	-	-	-
Crtc1	Crtc1	Crtc1	chr8:70382357-70439573	B2-minus_B5-minus_B6-minus	B3-plus_B4-plus_B7-plus	OK	2.67557	5.38915	1.01021	2.01421	2.91791	5e-05	0.000313715	yes	CREB-regulated transcription coactivator 1	NM_001004062//NM_001047115	181003.0	mRNA	-	-
[truncated: 935 more rows]

## Sheet: 2fold & p_value<0.05_1712
Supplementary Data 1. List of Genes Differentially Expressed Between Ssu72 WT BAT and Ssu72 aKO BAT
				Control (WT)	Ssu72 aKO		Ssu72 WT	Ssu72 aKO
test_id	gene_id	gene	locus	sample_1	sample_2	status	value_1	value_2	log2(fold_change)	absolute fold change	test_stat	p_value	q_value(FDR)	significant	product	mrnaAcc	geneName	mol	completeness	summary
[truncated: 1,712 more rows]

## Sheet: 2fold & FDR<0.1_1708
Supplementary Data 1. List of Genes Differentially Expressed Between Ssu72 WT BAT and Ssu72 aKO BAT
				Control (WT)	Ssu72 aKO		Ssu72 WT	Ssu72 aKO
[truncated: 1,709 more rows]

## Sheet: All_23997
Supplementary Data 1. List of Genes Differentially Expressed Between Ssu72 WT BAT and Ssu72 aKO BAT
[truncated: 23,999 more rows]
