# Supplementary material for: Ssu72 phosphatase is essential for thermogenic adaptation by regulating cytosolic translation
Source: Nat Commun. 2023 Feb 25;14:1097. doi: 10.1038/s41467-023-36836-y (PMC9968297; doi:10.1038/s41467-023-36836-y)
Supplement: Supplementary file 7 — Source Data [file 41467_2023_36836_MOESM7_ESM.xlsx]

## Sheet: Fig. 1
Fig. 1
a	Original uncropped blots							(fully uncropped western blots)											b	Relative mRNA levels
																				Ssu72
																				eWAT	iWAT	BAT
																				1	3.89	18.92
																				1.73	6.38	19.39
																				1	4.52	27.41
																				0.71	3.92	29.58
																				0.69	1.88	19.98
																			c	Relative mRNA levels
																				Ssu72
																				Cold (h) :	0	4	12	48
																				BAT	1.1	1.8	1.76	1.98
																					0.85	2.23	2.14	1.88
																					1.22	2.3	2.35	2.13
																					0.86	1.89	1.7	1.97
																					1.13	2.02	2.54	1.86
																					0.89			1.95
d	Original uncropped blots										(fully uncropped western blots)
	Quantification of protein levels (/β-actin)
			RT			Cold
	Ssu72 / β-actin		1.31731	0.845618	0.837073	2.7323	2.16255	2.05244
	Ucp1 / β-actin		1.09096	1.16337	0.745669	3.5936	3.07529	2.49435

## Sheet: Fig. 2
Fig. 2
a		Body temperature (℃)
	Time (h)	WT								aKO
	0	37.5	37.5	37.7	37.4	37.6	37.7	37.6	37.8	37.4	37.6	37.3	37.8	37.7	37.2	37.6	37.7
	1	36.8	36.5	36.6	36.1	35.2	36.5	36.2	36.3	35.2	35.5	35.4	36	36.6	35.5	36	34.9
	2	35.3	35.7	35.8	36.1	35	35.7	36.3	36.6	35	35.1	35.2	34.6	35.1	35.1	35.9	33.9
	3	35.3	35.6	35.2	35.5	34.9	35.5	36.1	36.4	34.4	35	35	35	35	34.3	33.5	33.5
	4	35	35.3	35.2	35.3	35	36.2	35.8	35	34	34.7	34.8	35	35	32.9	30.8	32.4
	5	35	35.2	35.2	35.2	35	36.2	35.6	35.2	29	34	34.4	35	34	26.2	25.2	29.6
	6	35	35.4	35.3	35.5	34.6	36.3	35.4	35.2	23	33	32.6	34	29.4	23	25.2	24.6
c	Relative mRNA levels														d	Original uncropped blots						(fully uncropped western blots)
	Ucp1
		WT					KO
	RT	1.07877	0.927145	1.04494	0.929625	1.02972	0.732596	1.56946	0.734117	0.584245	0.855408
	Cold	5.81865	6.23888	5.56459	6.32683	5.39299	1.17103	1.57506	1.92607	1.41961	1.61501
	Ppargc1a
		WT					KO
	RT	2.90989	0.537367	0.641017	1.30377	0.771744	2.07854	1.42293	1.35577	1.54152	2.1379
	Cold	7.3191	6.82896	5.48313	4.31691	6.04189	3.60917	3.81064	0.887816	0.786672	1.44894
	Elovl3
		WT					KO
	RT	0.649169	1.55473	0.573024	1.70133	0.591899	1.64535	1.17532	1.95321	3.05827	1.55833
	Cold	15.3448	10.45	12.4383	7.1457	7.76328	2.48584	2.67623	2.06616	2.26624	1.81391
	Cidea
		WT					KO
	RT	0.844814	1.40485	0.76742	1.09901	0.890926	0.757096	0.667215	0.553504	0.712155	0.620975
	Cold	1.97247	1.59475	1.86607	1.56193	1.85318	0.667215	0.581043	0.683447	0.694157	0.797546
e	Relative mRNA levels
	Cpt1b
		WT					KO
	RT	0.735265	0.75942	1.45471	0.880306	1.36823	0.676147	0.898985	0.703847	1.04729	0.585609
	Cold	1.95025	2.42591	2.07663	1.85093	1.4909	0.713957	0.76716	0.86056	1.00523	1.35064
	Pparα
		WT					KO
	RT	1.00463	0.963707	0.922316	1.05946	1.00172	0.459032	0.622725	0.69302	0.846745	0.552922
	Cold	2.53151	2.60268	1.28343	1.56588	1.34833	0.533416	0.625609	0.740549	0.701298	0.830424
f	VO2
	Average of VO2 per group [ml/h]
	Time	CRE-	CRE+
	06:42:00	81.5241	83.4184
	07:03:00	71.6516	86.0798
	07:24:00	78.6706	70.5689
	07:45:00	78.6463	71.7562
	08:06:00	73.619	69.1369
	08:27:00	68.1018	67.4115
	08:48:00	68.9788	74.7088
	09:09:00	79.6645	66.0518
	09:30:00	78.9843	69.6148
	09:51:00	77.3856	65.8504
	10:12:00	71.4725	73.2217
	10:33:00	55.6884	57.5506
	10:54:00	57.3647	50.1075
	11:15:00	87.0941	62.1322	< CL-316,243
	11:36:00	95.7085	68.6359
	11:57:00	98.2134	68.6764
	12:18:00	101.987	71.2527
	12:39:00	102.701	77.5112
	13:00:00	103.34	70.89
	13:21:00	98.5583	69.1408
	13:42:00	93.2785	69.3808
	14:03:00	98.051	76.1929
	14:24:00	106.318	72.8409
	14:45:00	94.8128	70.8556
	15:06:00	89.6785	70.9498
	15:27:00	91.9718	75.3822
	15:48:00	94.7176	75.8408
	16:09:00	92.5459	69.1127
	16:30:00	96.9481	70.5376
	16:51:00	95.9675	70.7793

## Sheet: Fig. 3
Fig. 3
a	Original uncropped images										b	Size of mitochondria
												WT		KO			Average of size
												Size (µm2)	Count	Size (µm2)	Count		WT	aKO
												X<0.4	9	X<0.4	0		0.76953	1.24869
												0.4<X<0.6	33	0.4<X<0.6	17		1.89006	1.03662
												0.6<X<0.8	48	0.6<X<0.8	18		0.72827	1.27222
												0.8<X<1.0	33	0.8<X<1.0	15		0.79806	2.26805
												1.0<X<1.2	26	1.0<X<1.2	20		0.93373	1.49936
												1.2<X<1.3	11	1.2<X<1.3	5		0.79033	1.27897
												1.3<X<1.4	9	1.3<X<1.4	8		0.67951	1.03811
												1.4<X<1.5	6	1.4<X<1.5	10		1.14443	0.8418
												1.5<X<1.6	2	1.5<X<1.6	9		1.07743	1.25553
												1.6<X	14	1.6<X	27		1.1614	1.52056
																	0.92738	1.50859
																	0.80507	0.93612
																	0.71569	0.91482
																	0.9379	0.99663
																	0.75375	1.18771
																	0.79773
																	0.90534
																	0.88315
																	0.65781
																	0.93948
c	Number of mitochondria per cell						d	Percentage of disrupted mitochondria						e	mtDNA/NucDNA
	WT	aKO						WT	aKO						WT	aKO
	15	5						0	0						1.17148	0.967515
	13	5						0	50						1.17115	0.548081
	11	9						0	100						0.902355	0.82107
	10	13						0	100						0.839181	0.797668
	9	9						0	20						0.897653	0.843517
	12	14						0	100
	13	12						0	100
	5							83.3333	100
	14							0	100
								100	100
								78.5714

## Sheet: Fig. 4
Fig. 4
a
b
				Gdf15	Fgf21	Atf3	Ppp1r15a	Ddit3	Sesn2	Asns	Edem1	Dnajb9	Dnajc3	Dnajb11	Pdia5	Pdia4	Hsp90b1	Hspa5
	log2 fold change (aKO/WT)			6.31	3.97131	2.34944	1.31905	1.24704	0.849178	0.580906	1.07117	0.692752	0.411378	0.1357	-0.889862	0.760432	0.422699	0.191928
c	Relative mRNA levels
	Gene	WT					aKO
	Atf3	1.95704	0.660855	0.792129	1.3509	0.744134	4.08844	5.07019	2.50184	3.25095	2.97719
	Ddit3	1.1803	1.09756	1.01118	0.871011	1.02287	11.5764	11.7074	12.2949	10.2005	9.54168
	Fgf21	0.931832	1.15244	1.06006	1.40431	0.722392	4.88166	3.85964	5.45694	5.00549	3.57366
d	Original uncropped blots							(fully uncropped western blots)
f	Original uncropped blots							(fully uncropped western blots)
g	Original uncropped blots									(fully uncropped western blots)

## Sheet: Fig. 5
Fig. 5
b	Original uncropped blots												c	Original uncropped blots						(fully uncropped western blots)
f	Original uncropped blots							(fully uncropped western blots)

## Sheet: Fig. 6
Fig. 6
a	Original uncropped blots								(fully uncropped western blots)
b	Original uncropped blots										(fully uncropped western blots)
	Quantification of protein levels (/α-tubulin)
			WT			KO
	PGC-1α	RT	1.27556	0.845831	0.87861	0.143893	0.319844	0.338965
		Cold	1.09464	1.04153	1.16183	0.339341	0.455673	0.343095
	UCP1	RT	0.86105	1.3323	0.806652	0.86962	0.194282	0.297573
		Cold	1.5856	1.73074	2.48855	0.311379	0.963326	0.799547
	AMPKα	RT	1.0929	1.08092	0.826171	0.527108	0.372238	0.521529
		Cold	1.07644	0.844799	1.0777	0.3479	0.50589	0.432617
	PKA	RT	0.94485	1.0554	0.999751	0.713965	0.59761	0.498658
		Cold	0.884689	0.897773	0.915188	0.766295	0.416035	0.609936
c	Original uncropped blots

## Sheet: Fig. 7
Fig. 7
a	Original uncropped blots						(fully uncropped western blots)												b	Relative mRNA levels
																					WT					aKO
																				Ndufb8	0.828151	0.917759	0.897511	1.47549	0.997428	1.10936	1.23454	0.90024	1.45566	1.27278
																				Sdhb	0.871557	0.807284	0.793561	1.81034	1.00271	1.38581	2.23232	1.29506	1.3282	0.944953
																				Uqcrc2	1.04404	1.12239	1.08209	0.772669	1.17121	1.24591	1.49139	1.27093	0.91653	1.18469
																				Cox4i1	0.866398	1.06242	1.07423	1.02089	1.05767	1.17978	1.44709	1.14421	1.25274	1.13201
																				Atp5a1	0.938009	1.36898	1.25447	0.901107	0.790458	1.04693	1.30569	1.24993	0.901297	1.43371
																			c	Original uncropped blots (fully uncropped)
d	Relative mRNA levels
		WT					aKO
	MT-ND1	1.65019	0.741861	1.00567	0.849482	0.901252	1.45406	2.08211	0.82247	0.753185	1.27492
	MT-ND2	1.67237	0.839846	0.995343	0.677337	0.928339	1.38918	1.61864	0.951587	0.585909	0.911485
	MT-CO1	1.37897	0.975579	1.16489	0.640325	1.01097	1.09481	1.44566	0.802446	0.559416	1.0433
	MT-CO2	1.64543	0.73329	0.974704	0.850892	1.00303	1.71278	2.00415	0.859518	0.761709	1.30363
	MT-CO3	1.48484	0.799153	0.969366	0.813079	0.933137	1.35343	1.81414	0.813998	0.759696	1.35343
	MT-ATP6	1.4242	1.04322	1.02732	0.637948	0.920093	1.0346	1.38956	0.756711	0.651335	0.890527
	MT-ATP8	1.48875	1.02092	1.05084	0.627969	1.00362	1.07351	1.31699	0.740748	0.540232	1.09977
e	Original uncropped blots							(fully uncropped western blots)
f	Original uncropped blots								(fully uncropped western blots)
g	Original uncropped blots								(fully uncropped western blots)

## Sheet: Supplementary Fig. 1
Supplementary Fig. 1
a
	GSE2508 (Male + female)			:Obesity_adipocyte expression profile
	Lean	Obese		(Relative Ssu72 expression)
	1.06014	0.583673
	1.03053	1.3217
	1.46466	0.707697		Organism: Homo sapiens (Human subcutaneous adipocytes)
	1.29513	0.920199		Platform: GPL92: [HG_U95B] Affymetrix Human Genome U95B Array
	0.937463	1.02942
	0.969273	0.489199		(lean female, n = 10 ; obese female, n = 10; lean male, n = 10; obese male, n = 9).
	1.1392	0.537823
	0.79204	0.884836
	1.4029	0.551835
	0.852699	0.674855
	1.18327	1.10661
	1.13973	0.742937
	0.938617	0.787312
	0.85969	0.769718
	1.04786	0.701177
	0.710967	0.597387
	0.808196	0.548546
	0.876146	0.676065
	0.71887	0.672909
	0.772621
b
	GSE2508 (Male)			GSE2508 (Male)
	Lean male	Obese male		Lean female	Obese female
	1.30662	1.22197		0.968694	0.533325
	1.25854	0.820384		0.941636	1.20769
	1.03646	0.869385		1.33832	0.64665
	0.949309	0.849957		1.18341	0.840823
	1.15709	0.774272		0.856597	0.940618
	0.785082	0.659661		0.885663	0.447
	0.892446	0.60573		1.04093	0.49143
	0.96748	0.746541		0.723718	0.80851
	0.793809	0.743056		1.28188	0.504234
	0.853163			0.779145	0.616641

## Sheet: Supplementary Fig. 2
Supplementary Fig. 2
a	Relative mRNA levels											b	Relative mRNA levels
	Ucp1												Ssu72
	Cold (h) :	0	4	12	48								Cold (h) :	0	4	12	48
	BAT	1.12	1.76	3.05	3.82								iWAT	1.2	1.04	3.37	3.79
		1.02	2.39	3.52	3.02									0.87	1.16	7.16	4.01
		1.27	2.84	4.14	4.48									0.95	3.01	7.42	2.07
		0.84	1.9	2.84	3.54									1	2.57	3.88	3.28
		0.77	2.09	3.98	2.86									1.52	1.94	6.82	3.04
		0.98			1.87									1.64			2.28
													eWAT	1.05	0.88	1.13	1.04
														0.94	0.75	1.49	0.85
														1.11	1.75	1.31	1.42
														0.81	1.68	0.83	1.57
														0.97	1.26	1.03	0.92
														1.12			1.16
c	Original uncropped blots (fully uncropped)											d	Original uncropped blots (fully uncropped)
														Quantification of Ssu72 levels (/HSP90)
														RT	4 h	8 h	12 h
														1	0.093377	0.412598	5.95364
														0.45743	0.067467	1.00111	3.07082
														0.302485	0.057247	3.58436	3.33821

## Sheet: Supplementary Fig. 3
Supplementary Fig. 3
b	Relative mRNA levels											c	Original uncropped blots (fully uncropped)
		WT	aKO
	eWAT	1.06668	0.399348
		0.926806	0.45375
		1.01153	0.287821
		0.988664	0.307117
		1.1215	0.149634
	iWAT	1.02651	0.197151
		0.908217	0.166912
		1.04227	0.149634
		0.986065	0.202112
		1.11036	0.150917
	BAT	1.1713	0.109386
		0.982564	0.180051
		1.07178	0.152161
		0.907907	0.139438
		1.01567	0.180653
d	Body weight (NCD, male)											e	BAT weight (mg)
	(Weeks)	WT (g)				aKO (g)							WT	aKO
	6	20.8	22.3	22.1	21.1	19.6	20.9	21.4	20.9				83.8	84
	7	22.3	23.8	23.7	22.8	21	22	22.4	21.8				82	82.8
	8	23.5	25.3	25.1	24.2	22.9	23.5	23.5	23.2				85.2	83.4
	9	24	26.4	25.9	24.5	24	24	23.6	23.2				84.2	83.8
	10	24.8	27.5	27	25.5	24.7	24.8	24.6	24				83.5	82.9
	11	25.5	28.2	27.5	26.4	25.8	26	25.8	24.9				83.9	82.5
	12	26.4	29.8	28.4	27.1	27	26.7	26.3	25.8
	13	26.9	29.9	29.6	27.7	27.3	27.5	26.6	26.2
	14	27	30.7	30	28	27.4	27.9	26.7	26.4
	15	28	31.4	30.8	28.3	28.6	28.9	27.9	27.2
	16	28.5	31.7	31.3	28.9	28.8	29.1	28.2	27.9
	17	29.2	31.7	32.3	29.5	30.3	30.4	29.2	28.2
	18	29.3	32	32.6	29.6	30	31	28.9	28.4
	19	28.8	32.3	32.4	29.6	29.9	30.5	29.1	28.8
	20	28.8	31.9	32.8	29.6	30.4	30	29.1	29.1

[truncated: 8 more sheets: Supplementary Fig. 4, Supplementary Fig. 5, Supplementary Fig. 6, Supplementary Fig. 7, Supplementary Fig. 8, Supplementary Fig. 9, Supplementary Fig. 10, Supplementary Fig. 11]
